# Supplementary material for: Dynamic Evolution‐Controlled Parabolic‐Shaped Microstructures for Ultra‐Black Surface via Self‐Assembled Microsphere Mask Etching
Source: Adv Sci (Weinh). 2026 Jun 9:e76029. Online ahead of print. doi: 10.1002/advs.76029 (PMC13336935; doi:10.1002/advs.76029)
Supplement: Supplementary file 2 — Supporting File 2: advs76029‐sup‐0002‐Data.zip. [file ADVS-9999-e76029-s001.zip › Source Data.xlsx]

## Sheet: Fig 3d
	Plane	H=0.25	H=0.5	H=1	H=2
800	0.08095	0.07012	0.06081	0.03774	0.01001
784	0.08077	0.07021	0.0597	0.03715	0.01185
768.627	0.0806	0.07019	0.05873	0.03675	0.01383
753.846	0.08046	0.07006	0.05769	0.03656	0.01635
739.623	0.08037	0.06983	0.05666	0.03668	0.01909
725.926	0.08034	0.06946	0.05578	0.03691	0.02142
712.727	0.08035	0.06884	0.0554	0.0349	0.02348
700	0.08037	0.07458	0.06051	0.04251	0.02894
687.719	0.08037	0.07618	0.0608	0.04311	0.03284
675.862	0.08031	0.07664	0.05993	0.04363	0.03639
664.407	0.08017	0.07685	0.0593	0.04413	0.03901
653.333	0.07997	0.0769	0.05874	0.04455	0.04047
642.623	0.07971	0.07676	0.05841	0.04493	0.04102
632.258	0.07944	0.07645	0.05809	0.04506	0.04119
622.222	0.07922	0.07609	0.05796	0.04511	0.04199
612.5	0.07908	0.07571	0.05793	0.04515	0.04351
603.077	0.07904	0.07528	0.05795	0.04519	0.04531
593.939	0.07911	0.07472	0.05809	0.04532	0.04702
585.075	0.07923	0.07416	0.05826	0.04552	0.04764
576.471	0.07934	0.07362	0.05848	0.04586	0.0469
568.116	0.07939	0.073	0.05868	0.04625	0.04575
560	0.07932	0.07238	0.05897	0.04675	0.04401
552.113	0.07909	0.07178	0.05924	0.04797	0.0424
544.444	0.07872	0.07123	0.05948	0.05006	0.04143
536.986	0.07825	0.07072	0.05969	0.05246	0.04156
529.73	0.07777	0.07023	0.05981	0.05444	0.04254
522.667	0.07736	0.06977	0.05985	0.05533	0.04308
515.789	0.07709	0.06938	0.05977	0.05483	0.04271
509.091	0.07697	0.06907	0.0597	0.05315	0.04246
502.564	0.07699	0.06894	0.05926	0.05126	0.04122
496.203	0.07708	0.07114	0.06421	0.05648	0.04171
490	0.07714	0.07138	0.06435	0.05512	0.04009
483.951	0.07707	0.07156	0.06261	0.05428	0.03831
478.049	0.07679	0.0717	0.0616	0.05323	0.03813
472.289	0.07629	0.07182	0.06007	0.05216	0.03774
466.667	0.07561	0.07196	0.05907	0.05121	0.04032
461.176	0.07485	0.07217	0.05801	0.0502	0.04253
455.814	0.07414	0.07254	0.05755	0.05031	0.04231
450.575	0.0736	0.07306	0.05741	0.05239	0.03985
445.455	0.07334	0.07483	0.0599	0.05633	0.04226
440.449	0.07336	0.07576	0.05902	0.05847	0.0401
435.556	0.07362	0.07639	0.05917	0.06017	0.03851
430.769	0.07397	0.07714	0.05916	0.06126	0.03826
426.087	0.07426	0.07795	0.0595	0.06168	0.03966
421.505	0.07432	0.07876	0.05988	0.06125	0.04162
417.021	0.07406	0.07953	0.06051	0.0601	0.04355
412.632	0.07345	0.08026	0.06115	0.0584	0.0443
408.333	0.07259	0.08101	0.06181	0.05625	0.04342
404.124	0.07162	0.08178	0.06243	0.05387	0.0421
400	0.07076	0.0824	0.06301	0.05159	0.03989

## Sheet: Fig 3e
	L=0.6	L=0.8	L=1	L=1.2	L=1.4
800	0.00025094	0.00511	0.0407	0.05575	0.06177
784	0.000207572	0.01563	0.03991	0.05587	0.06113
768.627	0.000171162	0.01818	0.03913	0.05598	0.0607
753.846	4.71807e-05	0.02015	0.03852	0.05601	0.06056
739.623	1.36679e-05	0.02158	0.03822	0.05614	0.06079
725.926	1.37638e-06	0.02272	0.03805	0.05642	0.06134
712.727	1.85943e-06	0.02298	0.03618	0.05678	0.06209
700	1.11139e-05	0.0233	0.04745	0.05736	0.06432
687.719	2.14066e-05	0.02363	0.04789	0.05806	0.06705
675.862	2.21689e-05	0.02387	0.04837	0.05867	0.06779
664.407	1.87324e-05	0.02415	0.04903	0.05921	0.06863
653.333	4.66506e-05	0.02445	0.04967	0.05952	0.06927
642.623	0.000128966	0.0241	0.05037	0.05962	0.0697
632.258	0.00024371	0.024	0.05097	0.05968	0.07028
622.222	0.000364562	0.02328	0.05154	0.05996	0.07071
612.5	0.00052987	0.02196	0.05192	0.06071	0.07089
603.077	0.00112	0.02082	0.05207	0.06109	0.07101
593.939	0.00432	0.02054	0.05206	0.06433	0.07082
585.075	0.00492	0.02151	0.05179	0.06434	0.07052
576.471	0.00596	0.02274	0.05135	0.06449	0.07024
568.116	0.00676	0.02118	0.05071	0.06438	0.07003
560	0.00725	0.03482	0.0501	0.06439	0.06992
552.113	0.00756	0.03804	0.05031	0.06446	0.06995
544.444	0.00721	0.04059	0.05147	0.06425	0.07012
536.986	0.00676	0.04171	0.05315	0.06591	0.07045
529.73	0.00665	0.04244	0.05472	0.06855	0.07098
522.667	0.00666	0.04331	0.0557	0.06925	0.07185
515.789	0.00688	0.04401	0.05604	0.07016	0.07315
509.091	0.00729	0.04473	0.05586	0.07123	0.07474
502.564	0.00789	0.04574	0.05525	0.07241	0.07611
496.203	0.00861	0.0468	0.06661	0.07368	0.07692
490	0.00922	0.04773	0.06704	0.07487	0.07978
483.951	0.0091	0.04876	0.0683	0.07579	0.08058
478.049	0.00918	0.04933	0.06847	0.07624	0.08102
472.289	0.00926	0.04913	0.06792	0.07614	0.08036
466.667	0.00919	0.04842	0.06648	0.07549	0.0795
461.176	0.00874	0.0473	0.06373	0.07437	0.07923
455.814	0.00769	0.04563	0.06146	0.07294	0.07761
450.575	0.00612	0.04336	0.06151	0.07152	0.07541
445.455	0.00445	0.03968	0.06348	0.07001	0.07324
440.449	0.00307	0.03523	0.06239	0.06807	0.07271
435.556	0.0021	0.03241	0.06183	0.06616	0.07154
430.769	0.00155	0.03185	0.06131	0.06513	0.07121
426.087	0.00146	0.03287	0.06137	0.06515	0.07152
421.505	0.00464	0.0348	0.06179	0.06812	0.07259
417.021	0.0053	0.03682	0.06257	0.06966	0.07425
412.632	0.00669	0.03866	0.06369	0.07132	0.0763
408.333	0.00707	0.04011	0.06503	0.07299	0.07851
404.124	0.00731	0.04044	0.06641	0.0745	0.08057
400	0.00764	0.04461	0.06778	0.07651	0.08197

## Sheet: Fig 3f
	D=0.5	D=0.6	D=0.7	D=0.8	D=0.9	D=1
800	0.03774	0.0407	0.02287	0.0139	0.00687	0.00311
784	0.03715	0.03991	0.02222	0.01286	0.00607	0.00309
768.627	0.03675	0.03913	0.02114	0.01119	0.00527	0.00302
753.846	0.03656	0.03852	0.01985	0.00974	0.00482	0.00299
739.623	0.03668	0.03822	0.01923	0.00937	0.00499	0.00305
725.926	0.03691	0.03805	0.02002	0.01055	0.00609	0.00321
712.727	0.0349	0.03618	0.02143	0.01379	0.00849	0.00321
700	0.04251	0.04745	0.03415	0.02745	0.01534	0.00509
687.719	0.04311	0.04789	0.03651	0.0304	0.01714	0.00528
675.862	0.04363	0.04837	0.03904	0.03203	0.01737	0.00503
664.407	0.04413	0.04903	0.0408	0.03283	0.01723	0.00477
653.333	0.04455	0.04967	0.04192	0.03315	0.01675	0.00455
642.623	0.04493	0.05037	0.04265	0.03299	0.01581	0.00446
632.258	0.04506	0.05097	0.043	0.03211	0.01488	0.00541
622.222	0.04511	0.05154	0.04288	0.0308	0.01409	0.00599
612.5	0.04515	0.05192	0.04263	0.0292	0.01333	0.00635
603.077	0.04519	0.05207	0.04236	0.02748	0.01266	0.00649
593.939	0.04532	0.05206	0.04187	0.02622	0.01213	0.00615
585.075	0.04552	0.05179	0.04134	0.02547	0.01172	0.00562
576.471	0.04586	0.05135	0.04081	0.02501	0.01152	0.005
568.116	0.04625	0.05071	0.04045	0.02432	0.01136	0.00458
560	0.04675	0.0501	0.04025	0.02323	0.01205	0.00484
552.113	0.04797	0.05031	0.03919	0.02271	0.01319	0.00532
544.444	0.05006	0.05147	0.03673	0.02353	0.0144	0.00591
536.986	0.05246	0.05315	0.03458	0.0251	0.0153	0.0065
529.73	0.05444	0.05472	0.0345	0.02654	0.01557	0.00705
522.667	0.05533	0.0557	0.03599	0.02734	0.01515	0.00758
515.789	0.05483	0.05604	0.03777	0.0272	0.01448	0.00814
509.091	0.05315	0.05586	0.03894	0.02589	0.01428	0.00863
502.564	0.05126	0.05525	0.03919	0.02388	0.01521	0.00883
496.203	0.05648	0.06661	0.04148	0.0279	0.02053	0.01072
490	0.05512	0.06704	0.0405	0.02768	0.0206	0.0104
483.951	0.05428	0.0683	0.0393	0.02805	0.02062	0.01008
478.049	0.05323	0.06847	0.03819	0.02856	0.02031	0.01003
472.289	0.05216	0.06792	0.03734	0.02898	0.01978	0.01039
466.667	0.05121	0.06648	0.03671	0.02906	0.01916	0.01118
461.176	0.0502	0.06373	0.03544	0.02869	0.01893	0.01226
455.814	0.05031	0.06146	0.03366	0.02885	0.01937	0.01316
450.575	0.05239	0.06151	0.03311	0.02986	0.02018	0.01349
445.455	0.05633	0.06348	0.03991	0.03349	0.02143	0.0142
440.449	0.05847	0.06239	0.04208	0.03371	0.02315	0.0143
435.556	0.06017	0.06183	0.04329	0.03422	0.02423	0.0142
430.769	0.06126	0.06131	0.04444	0.03515	0.02483	0.01395
426.087	0.06168	0.06137	0.04548	0.0364	0.02482	0.01363
421.505	0.06125	0.06179	0.04643	0.03719	0.02472	0.01325
417.021	0.0601	0.06257	0.04687	0.03686	0.02478	0.01292
412.632	0.0584	0.06369	0.04669	0.03573	0.02501	0.0127
408.333	0.05625	0.06503	0.04603	0.03457	0.02518	0.01255
404.124	0.05387	0.06641	0.04487	0.03356	0.02504	0.01261
400	0.05159	0.06778	0.04325	0.03286	0.02394	0.01306

## Sheet: Fig 3g
	Cone	Truncated cone	Parabolic cone-1	Parabolic cone-2	Parabolic cone-3	Pillar
800	0.0407	0.02323	0.01982	0.01885	0.02398	0.05725
784	0.03991	0.02465	0.01965	0.02192	0.02716	0.05483
768.627	0.03913	0.02593	0.02011	0.02492	0.02733	0.04681
753.846	0.03852	0.02921	0.02322	0.02678	0.02395	0.03704
739.623	0.03822	0.03341	0.02802	0.02741	0.02016	0.03344
725.926	0.03805	0.03381	0.03086	0.02605	0.01846	0.04087
712.727	0.03618	0.03055	0.03153	0.02375	0.01594	0.05007
700	0.04745	0.04917	0.04571	0.0386	0.0335	0.06015
687.719	0.04789	0.0523	0.05019	0.04016	0.02798	0.06655
675.862	0.04837	0.05165	0.05168	0.03873	0.01616	0.06958
664.407	0.04903	0.05004	0.05074	0.03609	0.0111	0.06875
653.333	0.04967	0.04838	0.04909	0.03278	0.01467	0.05632
642.623	0.05037	0.0468	0.04711	0.03001	0.01721	0.05234
632.258	0.05097	0.04556	0.04477	0.02712	0.01727	0.04703
622.222	0.05154	0.04498	0.0426	0.02594	0.01667	0.04072
612.5	0.05192	0.04465	0.04042	0.02593	0.01498	0.03794
603.077	0.05207	0.04326	0.03816	0.02571	0.01317	0.03769
593.939	0.05206	0.0424	0.03777	0.02595	0.01331	0.03499
585.075	0.05179	0.04394	0.03862	0.02569	0.01241	0.03326
576.471	0.05135	0.0457	0.03939	0.02457	0.01206	0.03318
568.116	0.05071	0.0461	0.03937	0.02221	0.01057	0.03221
560	0.0501	0.04455	0.03834	0.01986	0.00823	0.03051
552.113	0.05031	0.04286	0.03791	0.01837	0.00611	0.03198
544.444	0.05147	0.04076	0.03785	0.01662	0.00496	0.03373
536.986	0.05315	0.03741	0.03725	0.01356	0.00574	0.03573
529.73	0.05472	0.03223	0.03537	0.01157	0.00827	0.03699
522.667	0.0557	0.02721	0.03192	0.01264	0.01156	0.03843
515.789	0.05604	0.03031	0.02852	0.01559	0.01343	0.0402
509.091	0.05586	0.03436	0.0273	0.0189	0.01495	0.04216
502.564	0.05525	0.03541	0.02908	0.02121	0.01492	0.04379
496.203	0.06661	0.03674	0.03843	0.0246	0.02096	0.04398
490	0.06704	0.03538	0.03664	0.02417	0.0247	0.04375
483.951	0.0683	0.03455	0.0353	0.02388	0.02708	0.04662
478.049	0.06847	0.03427	0.03445	0.02443	0.02673	0.05017
472.289	0.06792	0.03287	0.03351	0.02506	0.02235	0.05364
466.667	0.06648	0.03256	0.0327	0.02559	0.01839	0.05739
461.176	0.06373	0.03434	0.03292	0.02539	0.01547	0.06101
455.814	0.06146	0.0343	0.03336	0.02443	0.01604	0.06266
450.575	0.06151	0.03259	0.03309	0.02385	0.02156	0.0644
445.455	0.06348	0.04065	0.03796	0.03159	0.03024	0.06941
440.449	0.06239	0.04353	0.04091	0.03437	0.03056	0.06826
435.556	0.06183	0.04507	0.04261	0.03649	0.03109	0.06759
430.769	0.06131	0.04661	0.04462	0.03872	0.03191	0.06794
426.087	0.06137	0.04741	0.0458	0.03993	0.03339	0.06697
421.505	0.06179	0.04718	0.04587	0.04057	0.03551	0.06648
417.021	0.06257	0.04645	0.04535	0.04062	0.03594	0.06661
412.632	0.06369	0.04575	0.04471	0.03968	0.03603	0.06587
408.333	0.06503	0.04541	0.04411	0.03832	0.03558	0.0638
404.124	0.06641	0.04562	0.0437	0.0367	0.03392	0.06046
400	0.06778	0.04575	0.04333	0.03618	0.03177	0.0563

## Sheet: Fig 3h
	D=0.3 H=0.5	D=0.6 H=1	D=1.2 H=2	D=2.4 H=4
800	0.04773	0.0407	0.02185	0.03827
784	0.04692	0.03991	0.02932	0.03787
768.627	0.04601	0.03913	0.03121	0.03513
753.846	0.04511	0.03852	0.03229	0.03536
739.623	0.04408	0.03822	0.03298	0.03887
725.926	0.04252	0.03805	0.03248	0.04116
712.727	0.04022	0.03618	0.03532	0.04073
700	0.04239	0.04745	0.03764	0.03988
687.719	0.05818	0.04789	0.03829	0.04045
675.862	0.06155	0.04837	0.03823	0.04263
664.407	0.06192	0.04903	0.03658	0.04601
653.333	0.06128	0.04967	0.03644	0.04393
642.623	0.06079	0.05037	0.03715	0.04256
632.258	0.06078	0.05097	0.03681	0.04315
622.222	0.06099	0.05154	0.03702	0.04405
612.5	0.0609	0.05192	0.03742	0.04399
603.077	0.06067	0.05207	0.03817	0.03765
593.939	0.06063	0.05206	0.04014	0.0389
585.075	0.06074	0.05179	0.03891	0.04276
576.471	0.06069	0.05135	0.03678	0.04551
568.116	0.0605	0.05071	0.03967	0.04297
560	0.06026	0.0501	0.04103	0.04056
552.113	0.05995	0.05031	0.0402	0.04185
544.444	0.05946	0.05147	0.03821	0.04719
536.986	0.05869	0.05315	0.03863	0.04843
529.73	0.05778	0.05472	0.04137	0.04408
522.667	0.0569	0.0557	0.04144	0.04272
515.789	0.05599	0.05604	0.04262	0.04453
509.091	0.05501	0.05586	0.04268	0.04877
502.564	0.05431	0.05525	0.04303	0.04645
496.203	0.05472	0.06661	0.04258	0.04126
490	0.05836	0.06704	0.04244	0.04141
483.951	0.05839	0.0683	0.04227	0.04537
478.049	0.05853	0.06847	0.04156	0.04757
472.289	0.05855	0.06792	0.04228	0.04561
466.667	0.05851	0.06648	0.04454	0.04206
461.176	0.05837	0.06373	0.04698	0.04244
455.814	0.05817	0.06146	0.04875	0.04751
450.575	0.05811	0.06151	0.04719	0.04796
445.455	0.05812	0.06348	0.04731	0.04466
440.449	0.05813	0.06239	0.04938	0.0407
435.556	0.05821	0.06183	0.04863	0.04298
430.769	0.05857	0.06131	0.04874	0.04678
426.087	0.05924	0.06137	0.04918	0.04614
421.505	0.05999	0.06179	0.05005	0.04235
417.021	0.06089	0.06257	0.05193	0.0399
412.632	0.06209	0.06369	0.05276	0.04355
408.333	0.06356	0.06503	0.05123	0.04802
404.124	0.06509	0.06641	0.04869	0.0468
400	0.06643	0.06778	0.04794	0.04204

## Sheet: Fig 3i
	Plane	L=1	L=0.6
10	0.0623	0.05889	0.00701
20	0.08132	0.04696	0.00406
30	0.03954	0.01958	0.00195
40	0.04	0.02235	0.0026
50	0.026	0.01675	0.00248
60	0.0305	0.01578	0.00745
70	0.05002	0.03655	0.01578
80	0.17094	0.1121	0.0799

## Sheet: Fig 4d
	H		D
1	5030.4	229.9	2669.37	165.945
2	5199.6	146.9	2801.47	152.598
3	4946.9	146.9	3624.48	219.046

## Sheet: Fig 4e
	Substrate	Sample1	Sample2	Sample3
1600	25.3684	13.8845	11.1075	13.2766
1599	25.3296	13.823	11.0399	13.2311
1598	25.2827	13.7895	11.0227	13.1955
1597	25.2356	13.7269	10.9526	13.1678
1596	25.1884	13.6622	10.9233	13.1243
1595	25.1485	13.6278	10.8813	13.0554
1594	25.1003	13.5924	10.8372	12.9864
1593	25.058	13.5085	10.7891	12.9283
1592	25.0122	13.4972	10.7275	12.8857
1591	24.9653	13.429	10.7214	12.8198
1590	24.9341	13.3752	10.662	12.7874
1589	24.886	13.2894	10.6189	12.7494
1588	24.8397	13.2716	10.5693	12.6946
1587	24.7941	13.2103	10.5114	12.6337
1586	24.7487	13.1631	10.4909	12.5832
1585	24.7065	13.1145	10.443	12.5274
1584	24.6635	13.0778	10.4113	12.5007
1583	24.6136	13.0047	10.3567	12.4332
1582	24.5703	12.9632	10.3067	12.3733
1581	24.52	12.9208	10.2734	12.3164
1580	24.4773	12.8747	10.2231	12.2784
1579	24.4381	12.8066	10.163	12.254
1578	24.3915	12.7539	10.1466	12.1873
1577	24.3447	12.6906	10.0823	12.1467
1576	24.3021	12.6651	10.0735	12.0878
1575	24.2583	12.6072	10.0117	12.0473
1574	24.2162	12.5561	9.96658	11.9804
1573	24.1569	12.5394	9.93579	11.9647
1572	24.1212	12.457	9.88362	11.8978
1571	24.0734	12.4043	9.8015	11.8457
1570	24.0255	12.3596	9.80925	11.819
1569	23.9855	12.3058	9.75002	11.7379
1568	23.9356	12.2544	9.70304	11.6895
1567	23.9	12.2148	9.67766	11.6554
1566	23.8412	12.1638	9.63348	11.6218
1565	23.7999	12.0996	9.57926	11.5373
1564	23.7572	12.0613	9.51317	11.4923
1563	23.7175	12.003	9.48873	11.4207
1562	23.6769	11.9913	9.46519	11.3891
1561	23.6297	11.9216	9.43571	11.3486
1560	23.582	11.8836	9.37427	11.3265
1559	23.5436	11.8269	9.34193	11.2704
1558	23.4898	11.7762	9.30797	11.2271
1557	23.457	11.727	9.22136	11.1406
1556	23.4104	11.677	9.19388	11.1245
1555	23.378	11.6275	9.14102	11.0698
1554	23.3263	11.5758	9.13302	11.0169
1553	23.2925	11.5399	9.06908	10.9687
1552	23.2503	11.4701	9.03374	10.906
1551	23.2072	11.441	9.00056	10.8776
1550	23.1632	11.404	8.93869	10.8285
1549	23.1235	11.3635	8.89471	10.8113
1548	23.0788	11.3057	8.876	10.7179
1547	23.0365	11.2572	8.83865	10.717
1546	22.9864	11.2051	8.7776	10.6295
1545	22.954	11.163	8.75083	10.5885
1544	22.9118	11.1202	8.69492	10.5318
1543	22.8697	11.0672	8.65105	10.5094
1542	22.8204	11.0384	8.6386	10.4658
1541	22.7859	10.9611	8.58492	10.3843
1540	22.7378	10.9238	8.55342	10.3568
1539	22.7114	10.8696	8.52834	10.3319
1538	22.6632	10.8185	8.46333	10.2746
1537	22.6204	10.7818	8.42289	10.2385
1536	22.5807	10.7602	8.39565	10.1587
1535	22.5387	10.7119	8.3504	10.1361
1534	22.502	10.6436	8.32219	10.084
1533	22.4521	10.6243	8.25934	10.0403
1532	22.4149	10.5625	8.22692	9.99247
1531	22.3752	10.5139	8.2128	9.94906
1530	22.3183	10.4712	8.15136	9.90455
1529	22.2888	10.4327	8.11937	9.87194
1528	22.2569	10.3679	8.07044	9.83556
1527	22.2042	10.3409	8.05181	9.76281
1526	22.163	10.3054	8.01331	9.75394
1525	22.1258	10.2604	7.99233	9.70388
1524	22.0821	10.2102	7.92871	9.66286
1523	22.0307	10.1665	7.89572	9.58925
1522	21.9974	10.1189	7.83794	9.55564
1521	21.9491	10.0688	7.83188	9.5153
1520	21.9105	10.0108	7.76719	9.46222
1519	21.8746	9.98266	7.72541	9.44233
1518	21.8213	9.92157	7.71363	9.38241
1517	21.7712	9.87756	7.68913	9.33625
1516	21.7346	9.84338	7.63345	9.29217
1515	21.6938	9.81043	7.59731	9.2362
1514	21.6466	9.79016	7.54982	9.21622
1513	21.6098	9.7267	7.5373	9.16976
1512	21.5719	9.67963	7.49384	9.12378
1511	21.5345	9.63625	7.45246	9.07373
1510	21.4892	9.61573	7.39999	9.06617
1509	21.4515	9.5293	7.36753	8.99754
1508	21.4108	9.49851	7.34211	8.96121
1507	21.3678	9.49403	7.29215	8.92646
1506	21.347	9.40305	7.28865	8.88934
1505	21.2992	9.35919	7.23178	8.83438
1504	21.263	9.32565	7.1839	8.77437
1503	21.2247	9.29609	7.15677	8.7543
1502	21.1907	9.25382	7.11879	8.69749
1501	21.1494	9.18595	7.05925	8.68091
1500	21.1066	9.15164	7.06147	8.62072
1499	21.0598	9.10026	7.02535	8.59663
1498	21.0262	9.1009	6.97095	8.5691
1497	20.998	9.04135	6.98725	8.52343
1496	20.9447	8.99701	6.88144	8.47007
1495	20.9114	8.96177	6.88031	8.42949
1494	20.8647	8.89952	6.837	8.39258
1493	20.8373	8.86689	6.8091	8.34506
1492	20.7936	8.83461	6.7805	8.32117
1491	20.7561	8.78676	6.73857	8.27867
1490	20.7238	8.73032	6.70961	8.22542
1489	20.6684	8.72269	6.6715	8.19231
1488	20.6434	8.68541	6.65446	8.15316
1487	20.6034	8.64248	6.59917	8.11209
1486	20.5604	8.56393	6.5812	8.06817
1485	20.5264	8.53823	6.54185	8.03208
1484	20.4898	8.51604	6.51297	8.00058
1483	20.4641	8.44702	6.46736	7.97769
1482	20.4277	8.44044	6.45862	7.90731
1481	20.3917	8.38653	6.4122	7.89186
1480	20.36	8.34688	6.36353	7.84044
1479	20.3202	8.30274	6.34599	7.80485
1478	20.3032	8.25577	6.31947	7.76896
1477	20.2696	8.22553	6.26904	7.69764
1476	20.2479	8.19635	6.24563	7.68324
1475	20.215	8.16084	6.21504	7.62667
1474	20.1898	8.1185	6.18648	7.60203
1473	20.1556	8.08831	6.16145	7.59071
1472	20.1246	8.04074	6.10881	7.54937
1471	20.0888	8.00871	6.08296	7.49009
1470	20.0501	7.97311	6.07217	7.46574
1469	20.0205	7.94109	6.02926	7.4342
1468	19.9909	7.89408	6.00761	7.41632
1467	19.9512	7.85487	5.95052	7.36935
1466	19.9226	7.81244	5.92276	7.30531
1465	19.8879	7.76718	5.89875	7.26548
1464	19.8516	7.73747	5.87144	7.24955
1463	19.8094	7.69648	5.84266	7.19975
1462	19.7782	7.67111	5.82207	7.18948
1461	19.7388	7.64161	5.78797	7.14057
1460	19.7001	7.61576	5.75241	7.09627
1459	19.6564	7.55848	5.70658	7.07365
1458	19.6221	7.52804	5.70974	7.0497
1457	19.5851	7.48927	5.65414	6.99143
1456	19.552	7.43967	5.60515	6.95631
1455	19.5105	7.4026	5.6144	6.92778
1454	19.486	7.37362	5.57422	6.9072
1453	19.4454	7.33658	5.54243	6.8594
1452	19.4131	7.29648	5.51329	6.82346
1451	19.3839	7.25033	5.48711	6.78679
1450	19.3464	7.23434	5.4725	6.75896
1449	19.3155	7.18676	5.41919	6.71682
1448	19.283	7.13254	5.40631	6.7012
1447	19.2552	7.10387	5.33657	6.65441
1446	19.2301	7.07564	5.34256	6.60735
1445	19.1964	7.06285	5.31328	6.58516
1444	19.173	7.02008	5.28139	6.55476
1443	19.1371	6.99239	5.25764	6.51147
1442	19.0972	6.95643	5.23848	6.45336
1441	19.0847	6.91281	5.21038	6.45031
1440	19.0625	6.90274	5.18663	6.43446
1439	19.0253	6.85063	5.1564	6.4044
1438	18.9843	6.80563	5.12966	6.34703
1437	18.9501	6.77107	5.09505	6.31482
1436	18.9229	6.7495	5.0413	6.29823
1435	18.8842	6.72576	5.03796	6.26157
1434	18.851	6.67044	5.02016	6.23331
1433	18.8209	6.61951	4.99465	6.18579
1432	18.7718	6.60907	4.96199	6.17235
1431	18.7369	6.58777	4.91976	6.11637
1430	18.7138	6.54491	4.92724	6.13442
1429	18.673	6.52558	4.87867	6.07883
1428	18.6422	6.46858	4.85812	6.0483
1427	18.5967	6.44974	4.82061	6.02085
1426	18.5659	6.41085	4.80225	5.96093
1425	18.5259	6.38817	4.76935	5.93452
1424	18.479	6.35986	4.77129	5.93224
1423	18.4379	6.32855	4.73228	5.88048
1422	18.4108	6.27257	4.6955	5.86761
1421	18.3902	6.26382	4.67111	5.83058
1420	18.3451	6.20812	4.66244	5.83611
1419	18.3092	6.19148	4.65232	5.77604
1418	18.2619	6.16132	4.60323	5.74091
1417	18.2381	6.12249	4.57539	5.70972
1416	18.216	6.11664	4.56023	5.69108
1415	18.1875	6.08716	4.54078	5.66822
1414	18.1481	6.02763	4.50179	5.63928
1413	18.1163	6.02237	4.49784	5.60972
1412	18.0998	5.9615	4.46135	5.58291
1411	18.0788	5.93935	4.45301	5.54698
1410	18.0533	5.92607	4.41525	5.52511
1409	18.0373	5.90882	4.39117	5.48981
1408	18.0296	5.8579	4.35801	5.45412
1407	18.0225	5.85206	4.32977	5.43614
1406	17.9993	5.78088	4.31717	5.42394
1405	17.9935	5.7898	4.2969	5.37823
1404	17.9685	5.75572	4.2664	5.33672
1403	17.9624	5.72671	4.24693	5.3332
1402	17.9267	5.69805	4.24125	5.29887
1401	17.8693	5.64495	4.19674	5.28766
1400	17.8198	5.67121	4.15152	5.2356
1399	17.7828	5.60907	4.14954	5.22948
1398	17.771	5.58926	4.13386	5.19394
1397	17.7567	5.58691	4.09214	5.16489
1396	17.737	5.54837	4.06514	5.12708
1395	17.7267	5.49539	4.04618	5.1007
1394	17.7385	5.50604	4.00444	5.08559
1393	17.7665	5.46952	4.01313	5.05636
1392	17.7738	5.42697	3.95469	5.00466
1391	17.7795	5.40609	3.95113	5.00687
1390	17.7696	5.3813	3.9314	4.99131
1389	17.7613	5.36187	3.90679	4.96608
1388	17.7501	5.3015	3.87171	4.94464
1387	17.7319	5.29474	3.86183	4.94823
1386	17.7033	5.24405	3.84603	4.89073
1385	17.6854	5.23738	3.82179	4.86044
1384	17.6597	5.20938	3.80817	4.85743
1383	17.6308	5.15044	3.78347	4.80142
1382	17.5985	5.17582	3.76386	4.78473
1381	17.5669	5.1487	3.74023	4.76427
1380	17.544	5.13837	3.73248	4.7151
1379	17.5388	5.12859	3.70088	4.69349
1378	17.5246	5.107	3.70519	4.6528
1377	17.5137	5.07875	3.6711	4.65911
1376	17.5034	5.03148	3.66151	4.61921
1375	17.4827	5.00547	3.68531	4.62471
1374	17.4739	4.9722	3.63313	4.59533
1373	17.4644	4.93172	3.62566	4.57458
1372	17.4417	4.92208	3.63236	4.54016
1371	17.4428	4.87731	3.64622	4.52956
1370	17.4484	4.88111	3.62488	4.51723
1369	17.46	4.8445	3.60456	4.4701
1368	17.4838	4.81773	3.57432	4.46208
1367	17.5017	4.80497	3.56574	4.465
1366	17.532	4.7768	3.55558	4.40286
1365	17.5506	4.73921	3.52763	4.38138
1364	17.5721	4.74139	3.53853	4.36771
1363	17.6044	4.72586	3.49342	4.32938
1362	17.6243	4.69242	3.50835	4.31629
1361	17.6428	4.66795	3.44374	4.27392
1360	17.6652	4.63599	3.45254	4.23243
1359	17.6856	4.63852	3.4351	4.22063
1358	17.7008	4.59436	3.38824	4.18951
1357	17.6901	4.59628	3.36867	4.16933
1356	17.6753	4.56414	3.35214	4.14222
1355	17.6474	4.52115	3.34834	4.12197
1354	17.6072	4.52296	3.33807	4.10314
1353	17.5689	4.5127	3.32772	4.09161
1352	17.5267	4.48073	3.31032	4.07902
1351	17.4797	4.45828	3.28937	4.05955
1350	17.4124	4.43016	3.26706	4.05028
1349	17.3208	4.40987	3.24982	4.02156
1348	17.2298	4.38752	3.24452	3.9976
1347	17.1251	4.37086	3.22527	3.95916
1346	16.9675	4.33224	3.22094	3.95017
1345	16.8309	4.30854	3.19767	3.93524
1344	16.6962	4.27506	3.19296	3.89952
1343	16.5725	4.25382	3.1946	3.88799
1342	16.4569	4.25467	3.16448	3.87315
1341	16.3488	4.21221	3.1391	3.85426
1340	16.2503	4.18808	3.11312	3.81166
1339	16.1613	4.18869	3.11076	3.79925
1338	16.0814	4.13928	3.09813	3.80198
1337	16.0081	4.15426	3.09309	3.76542
1336	15.9283	4.12103	3.05912	3.75091
1335	15.8732	4.09322	3.04794	3.73296
1334	15.8141	4.07988	3.03641	3.71277
1333	15.7608	4.0657	3.01194	3.67509
1332	15.7158	4.04665	3.01065	3.6765
1331	15.6661	4.01004	3.00431	3.65509
1330	15.6233	4.01591	2.97742	3.63789
1329	15.5972	3.96431	2.96641	3.63273
1328	15.5479	3.95276	2.96075	3.59309
1327	15.5181	3.94008	2.94663	3.56975
1326	15.4829	3.90846	2.9415	3.55884
1325	15.4547	3.91697	2.92379	3.53508
1324	15.4182	3.86433	2.8776	3.50645
1323	15.3896	3.87593	2.88006	3.50158
1322	15.3645	3.85697	2.86285	3.48217
1321	15.3285	3.83198	2.84658	3.47281
1320	15.306	3.82007	2.83237	3.43931
1319	15.2819	3.79126	2.8227	3.44074
1318	15.2515	3.7823	2.81027	3.41408
1317	15.2224	3.7593	2.81066	3.37761
1316	15.2098	3.73634	2.79296	3.37135
1315	15.1903	3.71456	2.77752	3.35639
1314	15.1674	3.69959	2.77599	3.3436
1313	15.1491	3.69227	2.75504	3.31699
1312	15.1317	3.66747	2.7385	3.30101
1311	15.1064	3.63834	2.74362	3.28315
1310	15.096	3.64813	2.71885	3.2827
1309	15.0587	3.62646	2.70754	3.24935
1308	15.0419	3.60503	2.6929	3.23936
1307	15.0154	3.60017	2.67306	3.22696
1306	14.9947	3.57114	2.66116	3.19501
1305	14.9678	3.54806	2.64976	3.18573
1304	14.937	3.53543	2.65551	3.14954
1303	14.912	3.50808	2.61313	3.14889
1302	14.877	3.48285	2.61386	3.13978
1301	14.8513	3.51398	2.61301	3.11023
1300	14.8185	3.48201	2.60636	3.10163
1299	14.7922	3.44819	2.58389	3.07387
1298	14.7507	3.44351	2.57715	3.06411
1297	14.721	3.42831	2.56257	3.04084
1296	14.6897	3.4103	2.53682	3.02237
1295	14.6566	3.40368	2.53129	3.0126
1294	14.6216	3.38882	2.52585	3.00204
1293	14.5881	3.36816	2.51773	2.98114
1292	14.559	3.33895	2.49252	2.97922
1291	14.528	3.3203	2.48467	2.9556
1290	14.5038	3.31825	2.46449	2.94085
1289	14.4629	3.30639	2.45494	2.94885
1288	14.4274	3.29202	2.47226	2.90707
1287	14.4031	3.26305	2.44902	2.8992
1286	14.3718	3.26968	2.42604	2.87923
1285	14.3431	3.24787	2.42756	2.8531
1284	14.3124	3.22978	2.40445	2.85346
1283	14.2808	3.22132	2.41734	2.85153
1282	14.2462	3.2065	2.40221	2.83966
1281	14.2143	3.20017	2.39005	2.81072
1280	14.1954	3.17214	2.36987	2.80144
1279	14.161	3.15407	2.36186	2.77522
1278	14.1319	3.13648	2.34698	2.76578
1277	14.104	3.14042	2.34896	2.76026
1276	14.072	3.11809	2.32472	2.74647
1275	14.0422	3.11548	2.32313	2.74036
1274	14.0105	3.09244	2.31249	2.71388
1273	13.9842	3.07115	2.28033	2.70327
1272	13.9623	3.07799	2.29267	2.67791
1271	13.9311	3.0463	2.28124	2.6859
1270	13.8895	3.03371	2.27162	2.67981
1269	13.8751	3.02316	2.26726	2.68302
1268	13.849	3.00313	2.23354	2.63902
1267	13.8215	2.99933	2.2434	2.63122
1266	13.7846	2.99218	2.23193	2.62267
1265	13.7633	2.96015	2.2272	2.606
1264	13.7393	2.96713	2.21217	2.5969
1263	13.7098	2.95597	2.20136	2.59251
1262	13.6848	2.94083	2.18448	2.57695
1261	13.6685	2.93717	2.18369	2.56193
1260	13.637	2.91551	2.15533	2.57029
1259	13.6009	2.90756	2.17158	2.54066
1258	13.5815	2.88569	2.15472	2.54853
1257	13.5538	2.87762	2.1504	2.51322
1256	13.5154	2.86997	2.1364	2.51003
1255	13.5096	2.87938	2.12761	2.49854
1254	13.4795	2.84576	2.13236	2.50704
1253	13.452	2.8381	2.11518	2.48003
1252	13.4228	2.822	2.1092	2.46194
1251	13.4102	2.80418	2.09253	2.46065
1250	13.3777	2.80262	2.09995	2.43447
1249	13.3472	2.79709	2.0773	2.4449
1248	13.3292	2.77611	2.06669	2.43863
1247	13.3039	2.75045	2.07816	2.41775
1246	13.2824	2.76611	2.04658	2.41057
1245	13.255	2.74179	2.05503	2.40319
1244	13.2238	2.7359	2.04298	2.41448
1243	13.2022	2.72869	2.0342	2.40262
1242	13.1827	2.72499	2.00783	2.38368
1241	13.1596	2.71779	2.01736	2.36724
1240	13.1367	2.70834	2.00352	2.35919
1239	13.1186	2.67011	1.99486	2.35134
1238	13.0926	2.67862	1.98147	2.34789
1237	13.0657	2.67072	1.98738	2.35107
1236	13.0387	2.64364	1.96527	2.33744
1235	13.0256	2.64653	1.98065	2.3274
1234	12.9913	2.63658	1.96599	2.31942
1233	12.9725	2.61553	1.97162	2.30217
1232	12.947	2.60361	1.93974	2.30772
1231	12.9302	2.60467	1.93056	2.29592
1230	12.9001	2.59791	1.92849	2.29069
1229	12.8793	2.58435	1.91045	2.28782
1228	12.8589	2.57631	1.93276	2.2756
1227	12.8367	2.55916	1.9214	2.27386
1226	12.8125	2.56366	1.90976	2.25615
1225	12.7935	2.53777	1.90024	2.25143
1224	12.7711	2.54659	1.88812	2.25993
1223	12.7562	2.53174	1.88312	2.23802
1222	12.7246	2.51577	1.89017	2.25752
1221	12.7116	2.52192	1.88015	2.25097
1220	12.6891	2.50464	1.85531	2.24101
1219	12.663	2.48921	1.85249	2.2258
1218	12.6483	2.4782	1.86102	2.21597
1217	12.6285	2.46548	1.84304	2.21804
1216	12.6139	2.46309	1.8501	2.22428
1215	12.5978	2.45389	1.84041	2.19914
1214	12.5681	2.45227	1.82982	2.19486
1213	12.552	2.44285	1.82351	2.19163
1212	12.5323	2.42524	1.80989	2.1887
1211	12.5129	2.42397	1.81876	2.19498
1210	12.5006	2.40624	1.79312	2.19547
1209	12.4713	2.41275	1.78432	2.18795
1208	12.46	2.38442	1.79308	2.17834
1207	12.4398	2.37216	1.78747	2.18102
1206	12.4251	2.39152	1.79475	2.15947
1205	12.407	2.36655	1.78952	2.17572
1204	12.3917	2.36676	1.78795	2.17451
1203	12.375	2.37294	1.75812	2.15525
1202	12.3583	2.32605	1.75798	2.16334
1201	12.3424	2.35148	1.73965	2.15482
1200	12.3239	2.331	1.75043	2.15978
1199	12.6004	2.329	1.73549	2.16173
1198	12.7929	2.33916	1.74496	2.15377
1197	12.7959	2.29361	1.73625	2.14894
1196	12.7868	2.29853	1.74008	2.1633
1195	12.7784	2.29837	1.73006	2.15758
1194	12.7701	2.28383	1.73651	2.1378
1193	12.7658	2.28813	1.72793	2.14191
1192	12.7447	2.28541	1.71023	2.13065
1191	12.742	2.26278	1.70779	2.13794
1190	12.7253	2.25658	1.70003	2.15055
1189	12.7162	2.26606	1.69776	2.12547
1188	12.6966	2.24638	1.70405	2.1183
1187	12.6649	2.23939	1.7182	2.12167
1186	12.6401	2.25825	1.691	2.11874
1185	12.6395	2.22717	1.68433	2.1306
1184	12.6235	2.2171	1.68448	2.13624
1183	12.6123	2.22044	1.65716	2.11579
1182	12.5908	2.20373	1.68204	2.12433
1181	12.5834	2.20633	1.65904	2.13373
1180	12.5666	2.19791	1.66624	2.12119
1179	12.5453	2.20109	1.6655	2.11813
1178	12.5328	2.17714	1.64704	2.11266
1177	12.5246	2.17923	1.65474	2.12388
1176	12.5052	2.16569	1.66166	2.11444
1175	12.4906	2.17567	1.64822	2.11573
1174	12.478	2.15641	1.65773	2.11888
1173	12.4648	2.15261	1.64052	2.09732
1172	12.4478	2.14958	1.63237	2.11478
1171	12.437	2.14388	1.62788	2.12536
1170	12.421	2.1421	1.64063	2.12105
1169	12.4064	2.14134	1.63447	2.10988
1168	12.388	2.12953	1.61759	2.10547
1167	12.3801	2.11717	1.63318	2.12088
1166	12.3566	2.13324	1.62029	2.10381
1165	12.3539	2.10293	1.60156	2.10723
1164	12.3412	2.12036	1.61584	2.11287
1163	12.3315	2.09959	1.60415	2.11032
1162	12.3098	2.10573	1.59675	2.08777
1161	12.3011	2.10724	1.60818	2.09418
1160	12.3002	2.08631	1.57821	2.09358
1159	12.2929	2.08327	1.60269	2.09084
1158	12.2798	2.07649	1.58509	2.10582
1157	12.2774	2.08556	1.59968	2.10293
1156	12.2749	2.06779	1.58664	2.09317
1155	12.2675	2.06415	1.57676	2.10196
1154	12.2708	2.06159	1.58161	2.10388
1153	12.2588	2.04571	1.57933	2.1053
1152	12.2583	2.05473	1.57609	2.10277
1151	12.2547	2.04315	1.57948	2.09452
1150	12.2389	2.04147	1.57896	2.09434
1149	12.2409	2.05252	1.57272	2.09643
1148	12.2425	2.02788	1.56092	2.10742
1147	12.2304	2.0243	1.56493	2.08125
1146	12.2347	2.02498	1.55244	2.09049
1145	12.2471	2.00112	1.56316	2.09444
1144	12.2588	2.02807	1.55232	2.10116
1143	12.2474	2.01154	1.53711	2.09471
1142	12.2473	2.02039	1.53923	2.09083
1141	12.2428	1.99921	1.5331	2.08169
1140	12.2328	2.00171	1.54682	2.11021
1139	12.2265	2.00741	1.53075	2.09449
1138	12.2147	2.01921	1.52739	2.08937
1137	12.2172	1.99583	1.53847	2.0959
1136	12.2101	1.99882	1.52127	2.09146
1135	12.2224	1.98219	1.53897	2.0972
1134	12.2309	1.97636	1.54194	2.09682
1133	12.2321	1.95795	1.51627	2.09363
1132	12.2307	1.98531	1.52907	2.09334
1131	12.2331	1.97813	1.5312	2.10023
1130	12.2308	1.96766	1.53421	2.09427
1129	12.228	1.97532	1.53615	2.09251
1128	12.2249	1.97244	1.52295	2.10174
1127	12.2267	1.95439	1.51655	2.10445
1126	12.2308	1.9634	1.5328	2.09678
1125	12.2279	1.9604	1.5073	2.09934
1124	12.2356	1.94758	1.51861	2.08387
1123	12.2298	1.95081	1.50042	2.09997
1122	12.2219	1.94258	1.5075	2.0905
1121	12.2175	1.93028	1.50023	2.07445
1120	12.2116	1.95754	1.50173	2.09885
1119	12.2065	1.94059	1.50388	2.07417
1118	12.2023	1.93366	1.50344	2.11041
1117	12.187	1.9292	1.51174	2.08854
1116	12.1851	1.92033	1.49059	2.06709
1115	12.1672	1.93111	1.49844	2.07582
1114	12.1597	1.91663	1.50213	2.08347
1113	12.1506	1.91218	1.50785	2.07398
1112	12.1227	1.92615	1.48504	2.08955
1111	12.1011	1.91331	1.48942	2.08766
1110	12.0841	1.91143	1.49155	2.08318
1109	12.0669	1.90915	1.48555	2.08073
1108	12.0612	1.89354	1.47767	2.07818
1107	12.0501	1.88885	1.49269	2.06436
1106	12.0331	1.90209	1.48394	2.0782
1105	12.0308	1.9035	1.48281	2.06229
1104	12.0242	1.90537	1.46883	2.07123
1103	12.0176	1.87858	1.47202	2.06272
1102	12.0171	1.89412	1.46131	2.06757
1101	12.006	1.88629	1.48242	2.05648
1100	12.0102	1.87223	1.46801	2.06915
1099	12.0053	1.87507	1.4842	2.05763
1098	12.007	1.88322	1.47163	2.06677
1097	12.028	1.88393	1.47918	2.0801
1096	12.0374	1.88786	1.47659	2.06225
1095	12.0315	1.87547	1.46845	2.07759
1094	12.0264	1.88542	1.47844	2.05519
1093	12.0369	1.87593	1.47295	2.06291
1092	12.0377	1.87135	1.4866	2.05166
1091	12.049	1.87594	1.47582	2.04973
1090	12.0603	1.87206	1.47101	2.0478
1089	12.0655	1.8612	1.46096	2.05352
1088	12.0727	1.86267	1.4596	2.05828
1087	12.0773	1.86206	1.47694	2.05646
1086	12.089	1.85092	1.46602	2.04689
1085	12.0921	1.83656	1.4609	2.03176
1084	12.0961	1.85191	1.47439	2.04436
1083	12.1075	1.85069	1.44842	2.03841
1082	12.1134	1.86339	1.45661	2.03978
1081	12.1201	1.85657	1.44712	2.03523
1080	12.1302	1.84314	1.4506	2.02672
1079	12.1376	1.83573	1.44664	2.02889
1078	12.1441	1.8502	1.46009	2.02458
1077	12.1427	1.83895	1.44103	2.01762
1076	12.1556	1.84344	1.45137	2.02407
1075	12.1681	1.82977	1.45359	2.03251
1074	12.1743	1.83157	1.43709	2.01369
1073	12.1951	1.83599	1.44956	2.01364
1072	12.1955	1.80704	1.46224	2.01277
1071	12.21	1.83582	1.44328	1.99744
1070	12.2183	1.81869	1.44957	2.01716
1069	12.2294	1.826	1.44496	2.01369
1068	12.2419	1.81122	1.44033	2.00245
1067	12.2485	1.81601	1.44003	2.00554
1066	12.2735	1.82063	1.44306	1.99716
1065	12.2776	1.8261	1.44848	1.97801
1064	12.2822	1.83211	1.4529	1.99937
1063	12.301	1.81589	1.44292	1.99654
1062	12.3087	1.81278	1.44433	1.99375
1061	12.3309	1.81455	1.44275	2.00241
1060	12.3475	1.82031	1.45594	1.98556
1059	12.3599	1.80241	1.44114	2.00194
1058	12.3684	1.79741	1.43446	1.98628
1057	12.3791	1.80362	1.43118	1.9801
1056	12.3964	1.7945	1.46162	1.96454
1055	12.4121	1.78873	1.43859	1.95832
1054	12.4222	1.78834	1.4477	1.96458
1053	12.4372	1.80016	1.44114	1.97384
1052	12.4523	1.78108	1.44992	1.97594
1051	12.4725	1.78479	1.43345	1.95676
1050	12.4817	1.79485	1.4389	1.96879
1049	12.5055	1.78339	1.43087	1.96024
1048	12.5166	1.78248	1.43358	1.96603
1047	12.5439	1.76352	1.41914	1.94746
1046	12.5534	1.79265	1.42763	1.95814
1045	12.5581	1.78428	1.45542	1.9388
1044	12.5767	1.78879	1.45096	1.93399
1043	12.6097	1.76702	1.435	1.95096
1042	12.6244	1.77106	1.43226	1.93474
1041	12.6421	1.76151	1.45431	1.93366
1040	12.6613	1.76727	1.44741	1.94889
1039	12.6773	1.77264	1.42614	1.92328
1038	12.6915	1.78285	1.43729	1.95093
1037	12.7091	1.76036	1.43819	1.93199
1036	12.7313	1.75826	1.43379	1.93063
1035	12.748	1.77102	1.42074	1.91768
1034	12.7637	1.75969	1.44881	1.91024
1033	12.7881	1.74455	1.44012	1.90855
1032	12.8154	1.74643	1.43646	1.91669
1031	12.8283	1.75653	1.42936	1.91404
1030	12.8498	1.76023	1.44839	1.89777
1029	12.8646	1.74676	1.42699	1.89184
1028	12.8856	1.75312	1.44028	1.89954
1027	12.9176	1.72684	1.42871	1.91106
1026	12.9381	1.73748	1.43168	1.89803
1025	12.9584	1.73779	1.4402	1.90347
1024	12.9871	1.75747	1.41232	1.89154
1023	13.003	1.72174	1.42647	1.90402
1022	13.0243	1.74149	1.4411	1.87848
1021	13.0485	1.72783	1.44928	1.88362
1020	13.0691	1.73117	1.43025	1.89116
1019	13.0919	1.7513	1.44208	1.8755
1018	13.1111	1.71138	1.44992	1.88724
1017	13.1217	1.72182	1.42018	1.86502
1016	13.1601	1.69113	1.45006	1.85358
1015	13.1827	1.73881	1.43253	1.88457
1014	13.1878	1.70635	1.41042	1.87736
1013	13.198	1.70545	1.44538	1.83352
1012	13.1996	1.71714	1.43065	1.85732
1011	13.2049	1.70794	1.42632	1.87144
1010	13.2027	1.70587	1.4308	1.87656
1009	13.205	1.72467	1.42428	1.85405
1008	13.2057	1.71392	1.43396	1.87039
1007	13.2128	1.71753	1.42007	1.86192
1006	13.2198	1.71142	1.42765	1.85051
1005	13.2161	1.70154	1.42008	1.84479
1004	13.2166	1.71116	1.4493	1.83815
1003	13.2066	1.70104	1.41851	1.84354
1002	13.2028	1.70787	1.45966	1.85326
1001	13.1973	1.71117	1.43766	1.83818
1000	13.1931	1.69446	1.43003	1.83935
999	13.196	1.68584	1.42148	1.85094
998	13.1875	1.68339	1.44512	1.83908
997	13.1829	1.68771	1.39882	1.84504
996	13.1723	1.71304	1.4117	1.84243
995	13.1693	1.67065	1.41162	1.84203
994	13.1593	1.7087	1.44572	1.834
993	13.1568	1.68376	1.40539	1.819
992	13.1484	1.70581	1.43127	1.82355
991	13.1472	1.68828	1.40683	1.84954
990	13.1266	1.69159	1.45535	1.82578
989	13.131	1.70054	1.42669	1.79617
988	13.1237	1.67879	1.41341	1.81884
987	13.1218	1.67876	1.40094	1.8095
986	13.1148	1.68607	1.41975	1.82984
985	13.1015	1.66743	1.459	1.85381
984	13.0991	1.69017	1.43664	1.81992
983	13.1011	1.68804	1.4537	1.82479
982	13.086	1.69211	1.41571	1.8198
981	13.0653	1.67866	1.43188	1.82592
980	13.0701	1.68544	1.43879	1.84578
979	13.0585	1.67563	1.4308	1.82091
978	13.0549	1.71733	1.43513	1.82676
977	13.0413	1.65778	1.42869	1.8081
976	13.0246	1.69576	1.46282	1.83764
975	13.0293	1.66732	1.41143	1.84384
974	13.0233	1.67139	1.44638	1.85077
973	13.0021	1.66373	1.44537	1.82494
972	13.0019	1.64782	1.44873	1.81729
971	13.004	1.67748	1.44693	1.80365
970	12.9786	1.70623	1.45074	1.81314
969	12.9902	1.69475	1.42468	1.82018
968	12.9732	1.66194	1.44609	1.81801
967	12.9443	1.67347	1.42512	1.83631
966	12.9477	1.69636	1.43384	1.80179
965	12.9381	1.61064	1.44546	1.81942
964	12.9282	1.66975	1.42255	1.81749
963	12.917	1.6458	1.46365	1.81712
962	12.9221	1.67726	1.424	1.81415
961	12.916	1.67899	1.42246	1.81625
960	12.9025	1.6845	1.44119	1.85674
959	12.8971	1.67844	1.45187	1.8593
958	12.8872	1.67176	1.43006	1.81962
957	12.8818	1.66528	1.49172	1.86309
956	12.889	1.67512	1.42752	1.86401
955	12.8666	1.68207	1.44185	1.85806
954	12.8671	1.63583	1.49348	1.82202
953	12.8566	1.66053	1.41452	1.85136
952	12.8474	1.65927	1.4197	1.83278
951	12.8361	1.65861	1.42022	1.84953
950	12.8369	1.66993	1.44915	1.85869
949	12.8368	1.67261	1.43625	1.85981
948	12.8095	1.64286	1.42388	1.82108
947	12.814	1.68268	1.4782	1.87012
946	12.8097	1.6337	1.41215	1.8779
945	12.8003	1.65876	1.43743	1.86211
944	12.7963	1.69051	1.44787	1.87861
943	12.7896	1.64145	1.46071	1.9005
942	12.7886	1.6969	1.39925	1.89088
941	12.7775	1.64573	1.4717	1.87555
940	12.7789	1.67004	1.45241	1.88485
939	12.775	1.70491	1.45835	1.87241
938	12.7597	1.68075	1.44984	1.83367
937	12.7705	1.66453	1.44965	1.92058
936	12.7633	1.67891	1.45674	1.93063
935	12.7489	1.69343	1.45141	1.89369
934	12.7434	1.6326	1.45214	1.86137
933	12.7357	1.60554	1.42942	1.9467
932	12.7352	1.68323	1.45576	1.92401
931	12.7452	1.677	1.46918	1.87836
930	12.7246	1.68375	1.48049	1.91769
929	12.7291	1.67181	1.40682	1.8877
928	12.7166	1.54781	1.4587	1.94501
927	12.7101	1.67616	1.44627	1.84993
926	12.6949	1.67849	1.37934	1.94743
925	12.6929	1.68659	1.44532	1.98526
924	12.6538	1.65005	1.4927	1.93204
923	12.6738	1.63331	1.51093	1.9145
922	12.6476	1.61862	1.4818	1.94514
921	12.6442	1.6803	1.49445	1.94628
920	12.6344	1.61672	1.42786	1.96427
919	12.6292	1.65591	1.49453	1.87555
918	12.5985	1.61152	1.47784	1.95876
917	12.6136	1.69303	1.47149	1.89726
916	12.6007	1.63903	1.48562	1.95373
915	12.5825	1.58132	1.46106	1.91962
914	12.5934	1.6682	1.43751	1.91847
913	12.6003	1.57025	1.50605	1.9795
912	12.5766	1.71033	1.51146	1.96376
911	12.5885	1.63305	1.46505	1.96376
910	12.5777	1.64209	1.5262	1.96945
909	12.5756	1.68251	1.48388	1.91537
908	12.562	1.74397	1.47795	1.91537
907	12.5495	1.65128	1.45271	1.91537
906	12.5459	1.66933	1.43329	1.93216
905	12.5702	1.68636	1.47178	2.00512
904	12.5487	1.70848	1.37314	1.95207
903	12.5641	1.70977	1.44317	1.93216
902	12.5384	1.71904	1.44282	1.93216
901	12.4985	1.67602	1.49872	1.95338
900	12.5153	1.67857	1.47115	1.97595
899	12.5192	1.61358	1.46551	2.00963
898	12.527	1.60204	1.51949	2.00647
897	12.5146	1.60651	1.445	1.91192
896	12.4856	1.54114	1.48096	2.02606
895	12.4923	1.66335	1.41277	2.05585
894	12.4596	1.66678	1.38263	2.03159
893	12.4912	1.68237	1.41215	1.99876
892	12.5044	1.74145	1.50073	2.03654
891	12.435	1.72258	1.50511	1.95402
890	12.4729	1.68078	1.4874	1.93792
889	12.4587	1.72029	1.43917	1.96855
888	12.4369	1.59267	1.49229	2.12613
887	12.4689	1.75772	1.48477	1.94418
886	12.4629	1.64062	1.5141	2.06204
885	12.4318	1.5628	1.36334	2.07868
884	12.4133	1.6981	1.49086	1.97936
883	12.4148	1.74431	1.55857	2.0603
882	12.4399	1.61467	1.49705	1.98647
881	12.4699	1.7388	1.53015	1.86065
880	12.3918	1.74252	1.51043	2.02074
879	12.4476	1.75056	1.49582	1.9615
878	12.4402	1.69917	1.53053	1.95738
877	12.4427	1.60082	1.54269	2.02836
876	12.4207	1.63315	1.4217	2.00026
875	12.4644	1.60665	1.55597	1.92702
874	12.4115	1.68608	1.57472	1.96075
873	12.4117	1.83946	1.41905	2.03812
872	12.4009	1.6017	1.57722	1.95858
871	12.4274	1.67392	1.62178	1.95865
870	12.4156	1.58078	1.39574	2.11065
869	12.3941	1.72439	1.44773	2.00339
868	12.4175	1.76477	1.69222	2.00326
867	12.4277	1.56566	1.425	2.17722
866	12.4015	1.76457	1.63634	2.07108
865	12.4151	1.81489	1.63176	2.16179
864	12.3669	1.8058	1.51876	1.96421
863	12.354	1.76405	1.5637	1.94024
862	12.4055	1.73804	1.59053	2.09612
861	12.3863	1.69382	1.45483	2.02386
860	12.4158	1.75526	1.53808	1.9058
859	12.447	1.74009	1.48889	2.16473
858	12.4095	1.63679	1.41675	2.11123
857	12.4225	1.66007	1.41609	2.05597
856	12.3993	1.52877	1.5524	2.15816
855	12.4338	1.80569	1.63622	2.11355
854	12.395	1.93855	1.52727	1.84564
853	12.4764	1.89273	1.49015	2.11061
852	12.4315	1.92912	1.57065	1.93365
851	12.4616	1.80989	1.65053	2.00129
850	12.4142	1.96952	1.66143	2.14779
849	12.4356	1.73881	1.47458	2.04928
848	12.4668	1.75796	1.66372	1.94899
847	12.3683	1.58418	1.46764	2.11795
846	12.4777	1.77285	1.47237	1.95989
845	12.4532	1.80987	1.65032	1.84151
844	12.3891	1.68441	1.55946	1.8656
843	12.4039	1.85573	1.41941	1.83382
842	12.4561	1.68563	1.43276	1.96823
841	12.3918	1.92378	1.39862	1.87513
840	12.4777	1.69771	1.40322	2.08979
839	12.405	1.79148	1.84158	1.97621
838	12.5156	1.84484	1.67022	2.04485
837	12.4731	1.95744	1.62658	2.24442
836	12.4391	1.8254	1.52913	2.01032
835	12.4905	1.74027	1.63652	2.11358
834	12.4456	1.72084	1.71472	1.86193
833	12.5094	1.77935	1.38674	2.25233
832	12.4292	1.77935	1.64409	2.07409
831	12.3754	1.87689	1.55157	2.10073
830	12.4496	1.63342	1.4575	2.18998
829	12.468	1.68371	1.25063	2.08207
828	12.4254	1.82093	1.22086	1.98261
827	12.4482	1.65704	1.68915	2.02087
826	12.3711	1.77622	1.51694	1.86003
825	12.4219	1.95835	1.58842	2.34129
824	12.4835	1.87257	1.60562	1.74661
823	12.5201	1.92027	1.42065	1.89298
822	12.4302	1.98026	1.70048	2.11847
821	12.3511	1.82163	1.65463	2.05734
820	12.3599	1.82163	1.55065	2.3775
819	12.4154	1.5916	1.61091	1.79633
818	12.5238	1.95604	1.95358	1.74881
817	12.3903	1.94584	1.58038	2.1091
816	12.3513	1.74005	1.99234	2.08595
815	12.3011	1.89149	1.16068	1.83431
814	12.2728	1.89149	1.71952	2.18017
813	12.4111	1.70997	1.90167	1.97541
812	12.3216	1.74944	1.82833	1.92941
811	12.4521	1.76315	1.34453	1.79316
810	12.271	1.78656	1.73757	2.05146
809	12.2608	2.1693	1.43281	2.2515
808	12.3418	1.91211	1.64994	1.95768
807	12.2414	1.69768	1.50905	1.63827
806	12.2136	1.69768	1.63604	2.71884
805	12.173	1.78224	1.35391	2.02593
804	12.0113	1.90174	1.21029	1.91576
803	12.1396	1.51157	1.30432	1.70472
802	12.0225	1.69322	1.8674	2.14268
801	12.1619	1.69636	1.86607	2.31998
800	12.0132	1.51157	1.81522	1.51904
799	7.94056	1.69322	1.75317	1.873
798	7.96681	1.69636	1.44674	1.89492
797	7.93092	1.71085	1.44601	1.88412
796	7.95153	1.70015	1.45638	1.87812
795	7.94558	1.71572	1.47792	1.87524
794	7.9349	1.70069	1.45362	1.89532
793	7.94994	1.69845	1.46148	1.88225
792	7.96519	1.70884	1.46608	1.86305
791	7.96707	1.70463	1.45745	1.87706
790	7.98896	1.71415	1.47846	1.90899
789	7.95168	1.69782	1.46273	1.88102
788	7.95827	1.70486	1.45426	1.89287
787	7.97113	1.70648	1.43867	1.89175
786	7.99427	1.70185	1.46616	1.90978
785	7.95697	1.71008	1.45892	1.8774
784	7.95251	1.71033	1.44741	1.89286
783	7.95471	1.70836	1.45656	1.89966
782	7.9559	1.71229	1.44645	1.89956
781	7.95529	1.70117	1.45105	1.90224
780	7.94678	1.7111	1.44043	1.9072
779	7.96427	1.70489	1.4528	1.89715
778	7.95301	1.70723	1.4592	1.89422
777	7.94653	1.70824	1.45795	1.89467
776	7.95341	1.70639	1.44612	1.91124
775	7.96477	1.71081	1.44633	1.91473
774	7.95542	1.6977	1.4584	1.90979
773	7.96129	1.7132	1.45524	1.90491
772	7.9303	1.7005	1.44782	1.92318
771	7.962	1.69716	1.45769	1.91612
770	7.9322	1.70644	1.43887	1.93356
769	7.92888	1.70883	1.43839	1.91891
768	7.93621	1.70863	1.44635	1.93158
767	7.94617	1.71066	1.44896	1.93323
766	7.93047	1.71101	1.45674	1.92485
765	7.93449	1.70986	1.44303	1.94543
764	7.95657	1.70843	1.44603	1.93432
763	7.92691	1.71103	1.44054	1.93409
762	7.93518	1.70166	1.44596	1.93048
761	7.94111	1.7096	1.45016	1.93106
760	7.91762	1.70957	1.44428	1.94264
759	7.92935	1.70182	1.44511	1.94092
758	7.93119	1.71016	1.44556	1.95616
757	7.932	1.70375	1.4461	1.94295
756	7.93846	1.71121	1.44218	1.94729
755	7.95156	1.69123	1.43505	1.94807
754	7.95313	1.7092	1.44899	1.95601
753	7.93275	1.7029	1.4428	1.95508
752	7.92881	1.70848	1.43453	1.95388
751	7.93882	1.70393	1.43938	1.96227
750	7.95989	1.7104	1.43074	1.96887
749	7.94907	1.71078	1.43833	1.95439
748	7.93627	1.70803	1.4324	1.96917
747	7.9289	1.6965	1.43804	1.96282
746	7.93271	1.70325	1.42954	1.96704
745	7.92684	1.70003	1.44091	1.95865
744	7.94844	1.70137	1.43301	1.9596
743	7.92171	1.70049	1.42831	1.97283
742	7.93095	1.70713	1.43238	1.97039
741	7.90519	1.70363	1.4283	1.96964
740	7.9351	1.7111	1.42883	1.97443
739	7.9249	1.7056	1.44327	1.9702
738	7.93547	1.70532	1.44066	1.96547
737	7.94181	1.71141	1.42878	1.96314
736	7.92097	1.70656	1.43162	1.97006
735	7.93733	1.69693	1.42702	1.96867
734	7.91241	1.70572	1.4288	1.97978
733	7.93604	1.7028	1.4154	1.9791
732	7.91477	1.70479	1.4242	1.97071
731	7.92398	1.70066	1.42861	1.96846
730	7.93801	1.70488	1.41989	1.9805
729	7.93033	1.7031	1.42497	1.97763
728	7.93214	1.69745	1.42402	1.97683
727	7.91179	1.7036	1.4229	1.97221
726	7.91194	1.7081	1.41928	1.96852
725	7.9442	1.69652	1.42489	1.97843
724	7.91989	1.70058	1.4233	1.97363
723	7.91573	1.69989	1.42612	1.96242
722	7.93372	1.69488	1.41479	1.96435
721	7.91392	1.69418	1.42689	1.96794
720	7.91464	1.70448	1.4241	1.9732
719	7.93839	1.69696	1.41831	1.9639
718	7.9099	1.70067	1.41959	1.96754
717	7.92536	1.7009	1.41257	1.967
716	7.90645	1.70349	1.41854	1.96078
715	7.927	1.70353	1.41001	1.96375
714	7.94733	1.70717	1.40948	1.9568
713	7.91253	1.69775	1.412	1.96048
712	7.90749	1.69983	1.41569	1.95461
711	7.91083	1.70088	1.41037	1.96273
710	7.90198	1.69367	1.40945	1.95928
709	7.91404	1.69619	1.41027	1.95209
708	7.90647	1.70207	1.41511	1.95494
707	7.89058	1.70109	1.40809	1.96093
706	7.88679	1.6959	1.40932	1.95168
705	7.8938	1.69598	1.40437	1.95293
704	7.87954	1.69892	1.41066	1.95224
703	7.89141	1.70481	1.40504	1.94366
702	7.87998	1.70764	1.40156	1.94568
701	7.87858	1.70254	1.40269	1.94707
700	7.86347	1.70042	1.39623	1.93676
699	7.87544	1.70343	1.39957	1.93908
698	7.85615	1.6973	1.3947	1.93827
697	7.85413	1.70461	1.40029	1.94116
696	7.83997	1.70445	1.39467	1.92954
695	7.8536	1.70583	1.39398	1.93712
694	7.8278	1.70409	1.39375	1.93373
693	7.81975	1.71117	1.38827	1.93251
692	7.81608	1.71443	1.39665	1.93747
691	7.79929	1.70859	1.39224	1.93494
690	7.80024	1.70888	1.39448	1.93339
689	7.79745	1.7112	1.38791	1.92719
688	7.77818	1.71061	1.39331	1.93388
687	7.77903	1.70759	1.38993	1.92556
686	7.76982	1.7072	1.38901	1.91729
685	7.75239	1.7094	1.38864	1.9271
684	7.75383	1.71476	1.39103	1.92912
683	7.74573	1.72058	1.38333	1.92093
682	7.73434	1.71403	1.38164	1.92072
681	7.73251	1.71767	1.3865	1.922
680	7.7282	1.71577	1.38391	1.92046
679	7.71758	1.71602	1.38836	1.92061
678	7.71825	1.7122	1.38348	1.93154
677	7.71615	1.70676	1.38042	1.9182
676	7.70642	1.71822	1.38041	1.92282
675	7.69367	1.71863	1.38137	1.92513
674	7.70428	1.71636	1.38303	1.92155
673	7.69025	1.7226	1.37886	1.92293
672	7.69386	1.72004	1.38655	1.92555
671	7.68119	1.71705	1.37917	1.92742
670	7.69223	1.71979	1.3833	1.93054
669	7.67485	1.71676	1.37954	1.92779
668	7.67519	1.71741	1.38005	1.93335
667	7.68379	1.72101	1.37715	1.93017
666	7.68211	1.7214	1.38757	1.93553
665	7.67936	1.71958	1.38318	1.93254
664	7.66264	1.72328	1.38646	1.93382
663	7.67518	1.72317	1.37946	1.93038
662	7.67639	1.72539	1.37907	1.93898
661	7.67351	1.72599	1.38099	1.93582
660	7.6519	1.71962	1.382	1.94116
659	7.6597	1.72269	1.38943	1.94472
658	7.66227	1.71989	1.3831	1.94215
657	7.65635	1.72435	1.38161	1.94751
656	7.66353	1.72372	1.38405	1.94441
655	7.65029	1.71824	1.38681	1.94969
654	7.64311	1.71907	1.38541	1.94666
653	7.65004	1.72384	1.3817	1.95189
652	7.65574	1.72149	1.38693	1.95636
651	7.631	1.72758	1.38472	1.95797
650	7.65971	1.72728	1.38208	1.95903
649	7.64929	1.72467	1.37991	1.96171
648	7.64074	1.72427	1.38424	1.95683
647	7.64598	1.72706	1.38166	1.95966
646	7.63996	1.72383	1.38624	1.96067
645	7.63792	1.72103	1.38302	1.96334
644	7.63664	1.72108	1.38253	1.96698
643	7.62951	1.72672	1.38771	1.96306
642	7.6397	1.72782	1.38663	1.96742
641	7.62191	1.72811	1.38908	1.97416
640	7.62895	1.72671	1.39066	1.9749
639	7.62948	1.72589	1.39123	1.97231
638	7.61872	1.7221	1.38415	1.97749
637	7.61952	1.72779	1.39371	1.96967
636	7.62665	1.72428	1.3915	1.98275
635	7.61238	1.72973	1.39414	1.97332
634	7.61694	1.72717	1.38997	1.97878
633	7.61884	1.72982	1.38901	1.97714
632	7.6092	1.73529	1.3855	1.98631
631	7.61664	1.73172	1.39137	1.97852
630	7.61196	1.73579	1.38914	1.98482
629	7.59236	1.72702	1.38912	1.98364
628	7.58385	1.73135	1.39142	1.98038
627	7.59374	1.72824	1.38896	1.98251
626	7.58319	1.73509	1.38936	1.98382
625	7.60143	1.73849	1.39577	1.98013
624	7.59082	1.73894	1.3909	1.97769
623	7.59389	1.73409	1.39483	1.98725
622	7.56951	1.73109	1.39212	1.98538
621	7.57666	1.73201	1.38903	1.98124
620	7.5651	1.73794	1.39174	1.98257
619	7.55811	1.73525	1.39224	1.98026
618	7.55576	1.73336	1.39244	1.97831
617	7.54776	1.73768	1.39339	1.97551
616	7.54807	1.73344	1.38986	1.97412
615	7.5475	1.73489	1.3936	1.98342
614	7.54238	1.73528	1.39491	1.97944
613	7.5313	1.73549	1.39989	1.97529
612	7.53503	1.74164	1.39535	1.98349
611	7.52936	1.73186	1.39247	1.97848
610	7.52216	1.73494	1.39311	1.97421
609	7.50149	1.73907	1.39668	1.97559
608	7.50789	1.73668	1.40098	1.97744
607	7.50332	1.73372	1.39373	1.97398
606	7.50333	1.73842	1.39752	1.98064
605	7.48805	1.73652	1.40615	1.97558
604	7.48389	1.74113	1.40469	1.97623
603	7.49435	1.74179	1.40021	1.97808
602	7.47411	1.74595	1.40467	1.98305
601	7.47878	1.74151	1.39974	1.97469
600	7.47711	1.73901	1.40688	1.97965
599	7.47255	1.74219	1.40076	1.97868
598	7.48122	1.74301	1.40552	1.97272
597	7.46607	1.74587	1.40836	1.97931
596	7.48003	1.74945	1.40894	1.97331
595	7.45613	1.74207	1.41496	1.98057
594	7.46317	1.7492	1.41031	1.97917
593	7.45855	1.73873	1.41228	1.9765
592	7.44775	1.74835	1.40861	1.98386
591	7.45921	1.74987	1.41482	1.97463
590	7.45537	1.75279	1.41388	1.98094
589	7.45811	1.74809	1.41435	1.98469
588	7.43957	1.7508	1.41178	1.98157
587	7.44673	1.75272	1.41303	1.98012
586	7.43945	1.74882	1.42109	1.98386
585	7.44922	1.75092	1.42034	1.98372
584	7.43285	1.74753	1.41557	1.98071
583	7.43608	1.75224	1.42836	1.99103
582	7.44205	1.75868	1.42795	1.98494
581	7.42198	1.7561	1.42366	1.98706
580	7.42848	1.76176	1.42661	1.98775
579	7.41784	1.76765	1.42512	1.99102
578	7.40674	1.76418	1.42674	1.992
577	7.39987	1.76345	1.42536	1.99249
576	7.39946	1.7567	1.42207	1.99422
575	7.39352	1.77212	1.42678	2.00033
574	7.40729	1.77213	1.42735	1.9984
573	7.38374	1.77079	1.43011	2.00021
572	7.4039	1.77141	1.4281	1.99268
571	7.38116	1.77342	1.42539	1.99747
570	7.38761	1.77136	1.4299	2.00643
569	7.36552	1.7667	1.43234	2.00378
568	7.36581	1.76359	1.43164	2.00071
567	7.38179	1.76954	1.42449	2.00478
566	7.37665	1.76843	1.42926	2.00186
565	7.3628	1.76858	1.42287	2.00164
564	7.36628	1.76774	1.42994	1.99764
563	7.36394	1.76656	1.4326	2.00978
562	7.33889	1.77087	1.43201	2.00596
561	7.33506	1.76526	1.43582	2.00255
560	7.33065	1.77819	1.43171	2.015
559	7.33346	1.77531	1.43121	2.01497
558	7.33419	1.77427	1.43367	2.01295
557	7.31203	1.77685	1.43143	2.01381
556	7.32218	1.78052	1.43048	2.01271
555	7.30205	1.78374	1.43306	2.01785
554	7.31651	1.77705	1.43942	2.01494
553	7.30411	1.77405	1.43436	2.01221
552	7.31621	1.77439	1.43591	2.0218
551	7.29329	1.77934	1.43311	2.02211
550	7.29714	1.782	1.43732	2.02445
549	7.28692	1.77851	1.44197	2.02976
548	7.27575	1.77646	1.44595	2.0227
547	7.27776	1.78351	1.43711	2.03252
546	7.28879	1.79008	1.44056	2.02447
545	7.27786	1.79008	1.44284	2.02516
544	7.28589	1.79381	1.43917	2.02819
543	7.26578	1.77902	1.44903	2.03424
542	7.27419	1.78403	1.44757	2.02328
541	7.26598	1.78399	1.45061	2.03832
540	7.26556	1.78902	1.44369	2.03457
539	7.26595	1.78662	1.44824	2.03112
538	7.24914	1.79315	1.45792	2.02659
537	7.25195	1.79395	1.45998	2.03615
536	7.24752	1.79117	1.45837	2.03122
535	7.25408	1.79014	1.45528	2.03442
534	7.22736	1.79345	1.45748	2.03437
533	7.24263	1.79032	1.4595	2.03224
532	7.2334	1.79745	1.46074	2.02751
531	7.23991	1.80038	1.4626	2.04081
530	7.22039	1.79562	1.46474	2.03192
529	7.22578	1.7986	1.46426	2.03756
528	7.22002	1.80099	1.46397	2.03132
527	7.21607	1.79705	1.46548	2.03445
526	7.21289	1.79936	1.46571	2.03797
525	7.20973	1.80719	1.46934	2.03807
524	7.22612	1.80427	1.46189	2.04175
523	7.21107	1.80525	1.47285	2.04177
522	7.19662	1.79945	1.48313	2.04334
521	7.21292	1.80956	1.47667	2.04308
520	7.192	1.81241	1.48215	2.04145
519	7.1864	1.8133	1.48131	2.05654
518	7.20493	1.80743	1.48501	2.04018
517	7.18457	1.81075	1.48038	2.0499
516	7.17553	1.8145	1.48358	2.04598
515	7.17942	1.81498	1.48161	2.05268
514	7.18622	1.81382	1.48563	2.04976
513	7.19795	1.81658	1.48454	2.06225
512	7.17876	1.82689	1.49093	2.05382
511	7.17127	1.81007	1.48512	2.0555
510	7.16113	1.81919	1.49319	2.0545
509	7.1815	1.82402	1.48916	2.05836
508	7.17246	1.82113	1.49375	2.06462
507	7.16333	1.8262	1.49786	2.06034
506	7.17166	1.8288	1.50634	2.06093
505	7.16982	1.81306	1.49911	2.06773
504	7.17289	1.82591	1.50792	2.06438
503	7.15985	1.83266	1.50584	2.06611
502	7.18765	1.83454	1.49995	2.06443
501	7.17446	1.8382	1.5077	2.07029
500	7.17185	1.83048	1.50555	2.07999
499	7.17545	1.84135	1.50816	2.07777
498	7.16197	1.834	1.51453	2.0768
497	7.16813	1.83853	1.50989	2.07626
496	7.1665	1.85064	1.51718	2.0779
495	7.16899	1.84031	1.51015	2.08596
494	7.18698	1.846	1.51584	2.07515
493	7.17413	1.84805	1.51974	2.08896
492	7.16881	1.83974	1.51795	2.08248
491	7.16348	1.84385	1.51838	2.09215
490	7.18145	1.8546	1.52686	2.0931
489	7.18463	1.86185	1.52474	2.08911
488	7.16955	1.85313	1.53316	2.08718
487	7.17502	1.85626	1.52879	2.10037
486	7.17538	1.85643	1.53264	2.10205
485	7.17466	1.85497	1.52607	2.10203
484	7.17513	1.85484	1.53753	2.10897
483	7.1889	1.86035	1.54051	2.11335
482	7.17504	1.86702	1.53634	2.10444
481	7.17636	1.85572	1.54056	2.09777
480	7.17461	1.85623	1.53465	2.11394
479	7.17909	1.86249	1.54441	2.11076
478	7.18332	1.86582	1.53889	2.12346
477	7.19734	1.85961	1.54582	2.12129
476	7.19199	1.86654	1.5476	2.11007
475	7.20172	1.87084	1.55585	2.11468
474	7.19832	1.87262	1.55464	2.12354
473	7.20963	1.8676	1.55406	2.12279
472	7.19614	1.87307	1.54533	2.11208
471	7.20694	1.87502	1.55892	2.12161
470	7.20028	1.879	1.54848	2.11689
469	7.20386	1.87792	1.55669	2.11972
468	7.21354	1.88565	1.56025	2.11941
467	7.21299	1.87985	1.55349	2.13327
466	7.21726	1.8914	1.55929	2.12843
465	7.22537	1.8817	1.5593	2.12227
464	7.22935	1.88823	1.57029	2.12508
463	7.22466	1.88624	1.56327	2.13691
462	7.22589	1.89404	1.56728	2.13195
461	7.21516	1.8923	1.57015	2.13544
460	7.22262	1.8974	1.57163	2.13192
459	7.2134	1.89456	1.57423	2.14576
458	7.26329	1.89648	1.57794	2.13864
457	7.2439	1.89554	1.57887	2.13727
456	7.21865	1.90399	1.5744	2.14495
455	7.26441	1.90448	1.58032	2.14479
454	7.26178	1.91177	1.59051	2.14309
453	7.25251	1.91257	1.57412	2.14517
452	7.25476	1.91403	1.57675	2.1412
451	7.25449	1.90694	1.59534	2.14746
450	7.27677	1.91174	1.58921	2.15296
449	7.26048	1.92157	1.58758	2.1443
448	7.2834	1.9203	1.59747	2.15985
447	7.29407	1.92227	1.59085	2.15609
446	7.29232	1.91475	1.59211	2.17865
445	7.28992	1.91619	1.60293	2.16543
444	7.32451	1.92374	1.5957	2.16827
443	7.33242	1.91536	1.60999	2.18197
442	7.28825	1.92264	1.60143	2.16389
441	7.33175	1.92919	1.61186	2.18446
440	7.30406	1.92488	1.59478	2.1726
439	7.34061	1.92993	1.60739	2.18136
438	7.33912	1.93017	1.59924	2.18491
437	7.35298	1.92752	1.59927	2.17346
436	7.34527	1.92498	1.6142	2.18602
435	7.36743	1.93102	1.61612	2.1842
434	7.36812	1.94021	1.61088	2.1894
433	7.3548	1.93413	1.62961	2.19418
432	7.4038	1.93861	1.6157	2.19506
431	7.37673	1.95449	1.60916	2.18724
430	7.3906	1.93444	1.62038	2.18246
429	7.39759	1.95375	1.61036	2.19112
428	7.41553	1.94276	1.62321	2.18177
427	7.39969	1.93804	1.61858	2.20301
426	7.41375	1.96027	1.61268	2.188
425	7.43613	1.95589	1.61673	2.20002
424	7.42224	1.95066	1.62537	2.20217
423	7.45125	1.96072	1.63206	2.196
422	7.44593	1.95022	1.63149	2.20303
421	7.45493	1.96917	1.6239	2.20853
420	7.46744	1.95917	1.63338	2.20198
419	7.46021	1.96826	1.63043	2.20719
418	7.46625	1.95436	1.62739	2.20526
417	7.53998	1.96201	1.63074	2.21003
416	7.49183	1.95906	1.624	2.21136
415	7.4945	1.96733	1.64034	2.20765
414	7.48921	1.99216	1.65148	2.23337
413	7.53927	1.96682	1.63051	2.20732
412	7.55101	1.96657	1.63421	2.21282
411	7.53924	1.96315	1.64159	2.21177
410	7.52323	1.97049	1.65051	2.21648
409	7.59866	1.98456	1.6495	2.21273
408	7.59983	1.97167	1.658	2.23723
407	7.60281	1.97264	1.65334	2.20621
406	7.6262	1.9826	1.67062	2.21607
405	7.57756	1.99323	1.62601	2.25496
404	7.57835	1.96321	1.66092	2.22625
403	7.61035	1.98101	1.66772	2.23301
402	7.61857	1.99273	1.6737	2.24094
401	7.64884	1.95849	1.63112	2.23971
400	7.60595	1.98932	1.66459	2.25501
399	7.67489	1.98101	1.67026	2.22648
398	7.67403	1.97987	1.65638	2.2408
397	7.67155	1.98101	1.66695	2.22215
396	7.68397	1.97614	1.67949	2.22008
395	7.68067	1.99624	1.64638	2.24907
394	7.68993	1.99118	1.66883	2.25093
393	7.72959	1.99118	1.66079	2.251
392	7.6969	2.00462	1.65575	2.23872
391	7.75683	2.02729	1.6726	2.24742
390	7.72241	2.00562	1.6554	2.25809
389	7.73944	1.99117	1.66652	2.26385
388	7.75694	2.01889	1.70053	2.27952
387	7.78766	2.03282	1.68847	2.27056
386	7.74184	2.01582	1.66941	2.2739
385	7.71399	2.00323	1.68547	2.28153
384	7.81507	2.00731	1.68965	2.2636
383	7.79494	2.01181	1.69989	2.23256
382	7.789	2.00572	1.68247	2.28808
381	7.85469	2.02739	1.70004	2.27807
380	7.81811	2.01737	1.68255	2.28084
379	7.87767	2.03077	1.70514	2.30972
378	7.8627	2.03446	1.71921	2.28031
377	7.87328	2.01441	1.70724	2.30018
376	7.88661	2.01906	1.70925	2.33012
375	7.91619	2.05239	1.68578	2.31688
374	7.89071	2.07256	1.68721	2.25129
373	8.01578	2.06642	1.73614	2.30538
372	7.94789	2.03728	1.69065	2.32283
371	7.99362	2.07752	1.71901	2.35459
370	8.05071	2.03198	1.71581	2.31404
369	7.98714	2.06427	1.72348	2.31991
368	8.00385	2.09958	1.69452	2.35399
367	8.00276	2.05776	1.71558	2.31883
366	8.05774	2.06651	1.71633	2.27907
365	8.06888	2.05321	1.72008	2.32332
364	8.06744	2.0856	1.74299	2.31913
363	8.07778	2.04075	1.72378	2.34896
362	8.09322	2.09442	1.75136	2.33361
361	8.10725	2.13171	1.77148	2.3951
360	8.15893	2.07356	1.76161	2.38528
359	8.17167	2.07313	1.75405	2.37875
358	8.17277	2.11799	1.75543	2.38535
357	8.18198	2.07308	1.77126	2.33872
356	8.25862	2.10022	1.75706	2.29991
355	8.15966	2.08867	1.76149	2.35104
354	8.22185	2.11457	1.7243	2.37952
353	8.20855	2.07955	1.76223	2.3982
352	8.27432	2.07365	1.73163	2.39373
351	8.23862	2.06752	1.76884	2.38128
350	8.23962	2.11226	1.79538	2.41294
349	8.2891	2.00007	1.61467	2.39351
348	8.17445	2.0503	1.63284	2.12762
347	7.94805	2.13663	1.65438	2.39158
346	8.4823	2.28273	1.73891	1.85524
345	8.37675	2.07139	1.68004	2.23556
344	8.18669	2.08221	1.77288	2.19013
343	8.37746	2.13119	1.78723	2.47644
342	8.28312	2.14069	1.73439	2.30324
341	8.30873	2.2926	1.79295	2.29223
340	8.2696	1.87245	1.73169	2.21058
339	8.36964	2.05344	1.91865	1.9763
338	8.26945	2.04789	1.76674	2.30032
337	7.97055	2.07478	1.76994	2.58214
336	8.41636	2.16381	1.90383	2.42344
335	8.15802	2.10288	1.72004	2.35481
334	8.11879	1.99236	1.72149	2.3902
333	8.25441	2.14284	1.80853	1.39939
332	8.65236	2.13629	1.5233	2.55419
331	8.1289	2.07222	1.48256	2.11098
330	8.5265	2.18886	1.71642	2.31203
329	8.23988	2.161	1.5344	2.40076
328	8.59619	2.01098	1.66055	2.22554
327	8.14089	2.04703	1.85694	2.36153
326	8.53162	2.18254	1.53575	2.47426
325	8.50791	2.26776	1.65207	2.43037
324	8.47405	2.15357	1.76471	2.49827
323	8.49825	2.14179	1.55697	2.45518
322	8.66204	2.10824	1.67279	2.61094
321	8.15926	2.13152	1.73057	2.58221
320	8.85373	2.17033	1.72929	2.62372
319	8.59953	1.92414	1.60439	2.32936
318	8.83907	2.1392	1.88934	2.53378
317	8.65644	2.25514	1.91196	2.50542
316	8.8779	2.27569	1.63283	2.43363
315	8.69019	2.17217	1.72933	2.44818
314	8.87613	2.04696	1.72864	2.4565
313	8.78302	2.3319	1.6467	2.31839
312	8.99325	2.43769	1.81957	2.60525
311	8.95631	2.3388	1.93442	2.50853
310	9.15896	2.39968	1.79178	2.53954
309	8.98171	2.31555	2.03627	2.66209
308	8.82761	2.11998	1.74405	2.61709
307	8.82817	1.96114	2.09878	2.49901
306	8.70166	1.97579	1.84679	2.65603
305	8.7347	2.35496	2.04941	2.6391
304	8.81355	2.4019	2.00809	2.55544
303	9.02208	2.46069	2.10625	2.69684
302	9.1423	2.32	2.07798	2.70183
301	8.71032	2.22551	1.78364	2.77785
300	8.9876	2.33271	1.90067	2.5041
299	8.69671	2.32069	1.66331	2.89193
298	8.96719	1.94376	1.90021	2.66812
297	8.58623	2.36526	2.12948	2.73855
296	8.50576	1.97764	2.05164	2.5647
295	8.72395	2.53109	1.79754	2.50619
294	9.09861	2.44282	2.16332	2.7041
293	8.52069	2.42014	2.06837	2.7724
292	8.8542	2.29864	2.05594	2.74228
291	8.97574	2.53968	2.02778	2.68093
290	8.8562	2.4769	2.18577	2.86739
289	8.51432	2.30454	2.10937	2.75617
288	8.53894	2.40392	2.03278	2.63475
287	8.51466	2.4588	2.22036	2.64769
286	8.54249	2.456	2.15938	2.80198
285	8.6092	2.4325	2.19045	2.76181
284	8.32936	2.37501	2.23493	2.80361
283	8.58707	2.5986	2.12858	2.67682
282	8.2536	2.64037	2.16758	2.70157
281	8.381	2.39296	1.93094	2.67758
280	8.25965	2.37679	2.21116	2.81438
279	8.16362	2.4928	2.13416	2.8248
278	8.01149	2.47029	2.16737	2.73252
277	8.14726	2.43233	2.08152	2.84821
276	8.16006	2.4425	1.98223	2.53535
275	8.16331	2.64129	2.18039	2.62186
274	7.99889	2.70238	2.17601	2.95964
273	7.91513	2.44208	2.14461	2.75407
272	8.05662	2.40913	2.06914	2.89439
271	7.82123	2.44586	1.89715	2.81904
270	7.77046	2.46337	2.15192	2.78297
269	7.91955	2.48582	2.08053	2.67711
268	7.961	2.37388	1.88365	2.74423
267	7.69254	2.39879	2.16457	2.78586
266	7.8075	2.36775	2.12291	2.80977
265	7.72439	2.58286	2.04167	2.70894
264	7.68489	2.50765	2.03506	2.8397
263	7.7864	2.36524	2.12939	2.89956
262	7.87426	2.53298	2.04108	2.79554
261	7.94541	2.49741	2.09841	2.69659
260	7.72065	2.52013	2.03728	2.72778
259	7.80947	2.49215	1.77178	2.84041
258	7.83301	2.46907	2.16516	2.69309
257	7.7866	2.57553	2.09113	2.83202
256	7.74194	2.35979	2.03555	2.86581
255	7.70193	2.43954	2.06416	2.8307
254	7.72746	2.52547	1.9357	2.73573
253	7.99421	2.43578	2.06128	2.77414
252	7.73087	2.46508	2.04003	2.67068
251	7.79896	2.46562	2.1273	2.66968
250	7.8465	2.31541	2.06295	2.79452
249	7.92863	2.49128	2.09516	2.84223
248	7.95587	2.41494	1.98023	2.75254
247	8.01111	2.44769	1.958	2.64529
246	8.04888	2.43274	2.03379	2.65251
245	7.88224	2.37087	2.03574	2.69314
244	8.2961	2.34281	1.87433	2.62162
243	8.35793	2.4141	1.89967	2.69473
242	8.37718	2.28645	1.58494	2.66872
241	8.29277	2.36614	1.98351	2.77544
240	8.1773	2.31759	1.95437	2.55371
239	8.10466	2.35289	1.92304	2.58348
238	8.27569	2.28937	2.08582	2.64005
237	8.08104	2.44595	1.80425	2.72429
236	8.13183	2.51434	1.55365	2.66397
235	8.09691	2.25831	1.63821	2.47317
234	8.20771	2.47726	2.04027	2.47349
233	8.42072	2.41104	1.89852	2.63407
232	8.08177	2.3134	2.15472	2.66844
231	8.11669	2.63511	2.11868	2.69828
230	8.27028	2.22371	2.045	2.47603
229	8.29417	1.66437	1.78627	2.75586
228	8.31471	2.2506	1.58975	2.7822
227	8.57745	2.55581	1.63249	2.7588
226	8.40449	2.56366	1.97998	2.36132
225	8.54665	2.52622	2.2039	2.45003
224	8.12482	2.32634	0.95842	2.45903
223	8.33906	1.96889	2.14687	2.57842
222	8.13628	2.44063	2.1409	1.9346
221	7.8155	2.60388	1.42371	2.80047
220	7.76686	2.36137	1.95091	2.28189
219	8.02495	2.21453	1.82056	2.48526
218	8.38106	1.06518	2.55733	2.03014
217	7.29667	2.38993	0.25536	3.12488
216	7.8462	2.27076	2.55175	2.39875
215	8.80339	2.01752	1.92581	2.72079
214	7.8255	2.94054	2.14705	2.59915
213	9.16457	0.2869	2.23006	2.87959
212	8.24922	3.69257	1.85665	3.67058
211	7.90254	1.62183	2.20954	1.56429
210	7.10322	-0.57779	3.95556	4.15796
209	9.44438	1.41993	-0.65028	4.11092
208	6.61245	2.78755	1.64933	1.62708
207	10.0228	-0.40134	3.29448	2.61495
206	6.11487	5.16129	1.82103	-3.26095
205	5.22191	-0.64926	8.23687	2.54178
204	6.14924	5.81625	2.58441	3.46616
203	9.17059	-9.41007	6.89532	5.1166
202	8.25383	9.74593	0.60413	3.64134
201	8.9059	0.73444	3.19142	4.71739
200	7.146	2.1415	7.05924	-0.97599

## Sheet: Fig 4j
	H		D
4	871.36	65.67	733.61	18.2
5	985.96	69.57	727.52	32.13
6	1075.96	37.25	497.85	39.07

## Sheet: Fig 4k
	Substrate	Sample6	Sample5	Sample4
1700	29.8803	11.188	1.12409	3.71023
1699	29.8358	11.1525	1.09166	3.69615
1698	29.7939	11.0976	1.14541	3.68715
1697	29.7464	11.0575	1.12397	3.66521
1696	29.6849	11.0073	1.09586	3.64263
1695	29.6441	10.9552	1.11068	3.63243
1694	29.5794	10.9208	1.08293	3.61118
1693	29.544	10.8733	1.08955	3.59396
1692	29.49	10.8239	1.08264	3.5824
1691	29.4519	10.8099	1.12413	3.55147
1690	29.3962	10.7395	1.10457	3.54984
1689	29.3438	10.6912	1.08327	3.53726
1688	29.2951	10.6691	1.06669	3.50613
1687	29.25	10.615	1.01029	3.48958
1686	29.2136	10.5672	1.04377	3.49552
1685	29.1721	10.4984	1.0493	3.47241
1684	29.1089	10.4926	1.00844	3.4616
1683	29.0837	10.433	1.04071	3.43682
1682	29.031	10.4087	1.055	3.43301
1681	28.98	10.3564	1.03025	3.40842
1680	28.948	10.3233	1.007	3.38271
1679	28.8987	10.2961	1.04149	3.38502
1678	28.8568	10.2326	1.03171	3.37177
1677	28.8121	10.2068	1.01304	3.35619
1676	28.7631	10.1891	1.05908	3.34701
1675	28.7386	10.1381	0.98467	3.32301
1674	28.6715	10.1143	0.98566	3.3185
1673	28.6343	10.0634	1.01708	3.31782
1672	28.5979	10.0422	0.99655	3.29084
1671	28.5585	9.9957	1.02309	3.29861
1670	28.5237	9.9748	0.99335	3.26748
1669	28.4778	9.95357	0.98198	3.26604
1668	28.4215	9.9253	1.01267	3.25693
1667	28.3774	9.90095	0.97333	3.23582
1666	28.3533	9.88129	0.97932	3.23817
1665	28.3151	9.82411	0.97335	3.22042
1664	28.2754	9.81612	0.95715	3.21349
1663	28.2374	9.79626	0.97754	3.20049
1662	28.1891	9.75592	0.943	3.1929
1661	28.1465	9.73056	0.96933	3.17809
1660	28.0999	9.73026	0.97623	3.17632
1659	28.0747	9.67295	0.95017	3.1588
1658	28.0271	9.65395	0.95768	3.15123
1657	27.9913	9.64145	0.97329	3.14062
1656	27.9431	9.59905	0.97798	3.12705
1655	27.9036	9.56999	0.97503	3.12735
1654	27.8521	9.53836	0.97237	3.09922
1653	27.8066	9.51355	0.9581	3.10288
1652	27.781	9.47281	0.93018	3.09995
1651	27.7306	9.44378	0.90672	3.08204
1650	27.6782	9.40805	0.92508	3.0638
1649	27.6275	9.39254	0.94866	3.06309
1648	27.5881	9.34846	0.9359	3.05536
1647	27.5392	9.31712	0.91298	3.03561
1646	27.5002	9.2881	0.91532	3.02501
1645	27.4628	9.26099	0.92111	3.01125
1644	27.4078	9.21402	0.92098	3.00288
1643	27.3823	9.2008	0.91186	2.99094
1642	27.3278	9.15822	0.8923	2.98924
1641	27.2632	9.13432	0.89549	2.97044
1640	27.2353	9.08229	0.90747	2.94485
1639	27.1898	9.05079	0.89237	2.94043
1638	27.1414	9.02509	0.85705	2.93362
1637	27.0977	9.0056	0.9109	2.92443
1636	27.044	8.96001	0.88611	2.91252
1635	26.9998	8.92719	0.86181	2.90023
1634	26.9471	8.89481	0.8962	2.89161
1633	26.9033	8.86341	0.901	2.87965
1632	26.8565	8.82808	0.85247	2.858
1631	26.8063	8.7981	0.82975	2.85293
1630	26.7645	8.77107	0.84485	2.84181
1629	26.7107	8.72301	0.88216	2.83037
1628	26.6712	8.69477	0.88841	2.82576
1627	26.6258	8.67858	0.85511	2.80744
1626	26.5718	8.63748	0.86201	2.78314
1625	26.5242	8.61692	0.84004	2.78642
1624	26.4852	8.58356	0.82893	2.77598
1623	26.4368	8.54634	0.86832	2.77027
1622	26.3895	8.5112	0.83595	2.76069
1621	26.349	8.48718	0.82939	2.74075
1620	26.294	8.47228	0.84938	2.73552
1619	26.2578	8.42218	0.83875	2.72132
1618	26.2039	8.38668	0.79721	2.71177
1617	26.164	8.36188	0.8065	2.70214
1616	26.1072	8.33328	0.79907	2.69483
1615	26.0693	8.30784	0.80531	2.68318
1614	26.0268	8.26621	0.81491	2.66373
1613	25.9863	8.21598	0.78721	2.66153
1612	25.9345	8.22967	0.79619	2.65888
1611	25.8848	8.17533	0.78464	2.64426
1610	25.8434	8.14842	0.79547	2.636
1609	25.7972	8.11919	0.78758	2.62318
1608	25.7312	8.07559	0.78729	2.61633
1607	25.6923	8.04848	0.79524	2.60648
1606	25.6406	8.02431	0.77775	2.60062
1605	25.6047	8.00113	0.77391	2.57886
1604	25.5478	7.97063	0.79167	2.57039
1603	25.5047	7.92774	0.77705	2.55803
1602	25.4627	7.90872	0.76963	2.55344
1601	25.4205	7.86958	0.76292	2.5473
1600	25.3684	7.85271	0.75854	2.53531
1599	25.3296	7.81461	0.74312	2.52258
1598	25.2827	7.78537	0.74542	2.51534
1597	25.2356	7.75567	0.76367	2.51002
1596	25.1884	7.73096	0.74258	2.49446
1595	25.1485	7.70981	0.74383	2.4841
1594	25.1003	7.68122	0.74686	2.46946
1593	25.058	7.65807	0.74583	2.4647
1592	25.0122	7.61084	0.72999	2.46099
1591	24.9653	7.59839	0.7266	2.45042
1590	24.9341	7.55929	0.74397	2.44196
1589	24.886	7.52724	0.74982	2.42745
1588	24.8397	7.49999	0.72355	2.42395
1587	24.7941	7.47771	0.74645	2.41524
1586	24.7487	7.43393	0.73393	2.40459
1585	24.7065	7.40726	0.70823	2.39127
1584	24.6635	7.403	0.72468	2.38942
1583	24.6136	7.37251	0.71422	2.37556
1582	24.5703	7.34735	0.71475	2.3718
1581	24.52	7.29775	0.69743	2.36657
1580	24.4773	7.29694	0.71111	2.34547
1579	24.4381	7.26287	0.69609	2.33839
1578	24.3915	7.22152	0.69876	2.33775
1577	24.3447	7.19792	0.68129	2.32654
1576	24.3021	7.17241	0.69104	2.32174
1575	24.2583	7.14201	0.70785	2.30926
1574	24.2162	7.12813	0.68428	2.30164
1573	24.1569	7.09311	0.70186	2.2849
1572	24.1212	7.06004	0.65895	2.28576
1571	24.0734	7.03879	0.66722	2.2785
1570	24.0255	7.018	0.69609	2.26482
1569	23.9855	6.98908	0.68235	2.25396
1568	23.9356	6.95495	0.6732	2.24615
1567	23.9	6.93709	0.67084	2.24716
1566	23.8412	6.91573	0.67398	2.23235
1565	23.7999	6.88152	0.65888	2.22361
1564	23.7572	6.86382	0.657	2.21683
1563	23.7175	6.82942	0.66499	2.21669
1562	23.6769	6.81053	0.65276	2.19522
1561	23.6297	6.78473	0.67703	2.20072
1560	23.582	6.77033	0.65714	2.1829
1559	23.5436	6.73436	0.64469	2.17583
1558	23.4898	6.7108	0.63355	2.1654
1557	23.457	6.68249	0.66106	2.16798
1556	23.4104	6.64928	0.65537	2.15128
1555	23.378	6.64961	0.63025	2.14784
1554	23.3263	6.61052	0.6257	2.14026
1553	23.2925	6.57971	0.64977	2.13909
1552	23.2503	6.54377	0.61799	2.12116
1551	23.2072	6.5316	0.64195	2.1113
1550	23.1632	6.5141	0.66219	2.10773
1549	23.1235	6.48726	0.63647	2.10412
1548	23.0788	6.47024	0.6326	2.10616
1547	23.0365	6.43987	0.64139	2.08501
1546	22.9864	6.4215	0.62261	2.08339
1545	22.954	6.38852	0.61182	2.07809
1544	22.9118	6.38412	0.6052	2.06798
1543	22.8697	6.34177	0.62133	2.06285
1542	22.8204	6.32133	0.62203	2.04489
1541	22.7859	6.3073	0.61459	2.0419
1540	22.7378	6.27315	0.65104	2.03499
1539	22.7114	6.26362	0.60977	2.02711
1538	22.6632	6.24465	0.61012	2.01722
1537	22.6204	6.21278	0.62135	2.00942
1536	22.5807	6.19459	0.62153	2.00686
1535	22.5387	6.16895	0.59378	1.99726
1534	22.502	6.14087	0.59952	1.99114
1533	22.4521	6.11829	0.58951	1.98967
1532	22.4149	6.11597	0.58021	1.97771
1531	22.3752	6.08391	0.58353	1.97874
1530	22.3183	6.05962	0.59089	1.9675
1529	22.2888	6.03938	0.60127	1.95875
1528	22.2569	6.02206	0.58884	1.96201
1527	22.2042	5.99059	0.56255	1.94295
1526	22.163	5.97176	0.58554	1.93334
1525	22.1258	5.94687	0.5933	1.9337
1524	22.0821	5.93097	0.57748	1.92852
1523	22.0307	5.91385	0.57347	1.91968
1522	21.9974	5.89717	0.56566	1.91273
1521	21.9491	5.86264	0.55482	1.91133
1520	21.9105	5.85152	0.59376	1.90437
1519	21.8746	5.83739	0.58084	1.89998
1518	21.8213	5.80221	0.566	1.88917
1517	21.7712	5.79886	0.56186	1.88028
1516	21.7346	5.76554	0.56311	1.8694
1515	21.6938	5.74644	0.59344	1.87781
1514	21.6466	5.7211	0.55191	1.87329
1513	21.6098	5.6958	0.56183	1.85922
1512	21.5719	5.69897	0.5828	1.8507
1511	21.5345	5.66325	0.55567	1.84702
1510	21.4892	5.64679	0.56783	1.84754
1509	21.4515	5.63908	0.55899	1.82733
1508	21.4108	5.6138	0.54926	1.8325
1507	21.3678	5.58964	0.54556	1.82534
1506	21.347	5.58359	0.54735	1.82188
1505	21.2992	5.55829	0.56607	1.81083
1504	21.263	5.54	0.57474	1.81031
1503	21.2247	5.52619	0.53055	1.80333
1502	21.1907	5.5028	0.55364	1.79661
1501	21.1494	5.48038	0.54641	1.79166
1500	21.1066	5.46504	0.54051	1.78756
1499	21.0598	5.43633	0.54182	1.78753
1498	21.0262	5.42798	0.53655	1.77322
1497	20.998	5.39838	0.52001	1.77819
1496	20.9447	5.39765	0.53179	1.7649
1495	20.9114	5.37163	0.54069	1.76324
1494	20.8647	5.35111	0.52691	1.74723
1493	20.8373	5.34602	0.5281	1.74297
1492	20.7936	5.33717	0.52824	1.74538
1491	20.7561	5.2968	0.51677	1.73957
1490	20.7238	5.28659	0.53948	1.733
1489	20.6684	5.27465	0.51609	1.72837
1488	20.6434	5.26067	0.51032	1.72056
1487	20.6034	5.23217	0.5193	1.72325
1486	20.5604	5.22252	0.51643	1.71745
1485	20.5264	5.1974	0.48165	1.71288
1484	20.4898	5.18938	0.50871	1.70593
1483	20.4641	5.15757	0.51429	1.70713
1482	20.4277	5.14844	0.51185	1.68922
1481	20.3917	5.13968	0.48886	1.69974
1480	20.36	5.12458	0.50431	1.6831
1479	20.3202	5.10139	0.5158	1.68652
1478	20.3032	5.08503	0.52136	1.67041
1477	20.2696	5.0711	0.50132	1.6669
1476	20.2479	5.05031	0.50902	1.65952
1475	20.215	5.0365	0.49462	1.66076
1474	20.1898	5.01411	0.52326	1.66055
1473	20.1556	5.01283	0.49283	1.65182
1472	20.1246	4.97999	0.50283	1.64927
1471	20.0888	4.98117	0.5123	1.64246
1470	20.0501	4.95864	0.4923	1.63414
1469	20.0205	4.93201	0.51472	1.63309
1468	19.9909	4.93446	0.48962	1.62875
1467	19.9512	4.92246	0.50875	1.62498
1466	19.9226	4.90044	0.49376	1.61471
1465	19.8879	4.87052	0.47648	1.61186
1464	19.8516	4.86559	0.4997	1.61234
1463	19.8094	4.8523	0.48704	1.60524
1462	19.7782	4.82754	0.48057	1.60233
1461	19.7388	4.8313	0.47549	1.60304
1460	19.7001	4.81733	0.49113	1.59956
1459	19.6564	4.80939	0.48093	1.59162
1458	19.6221	4.78794	0.51564	1.5857
1457	19.5851	4.76391	0.51138	1.58077
1456	19.552	4.76683	0.48345	1.58156
1455	19.5105	4.74178	0.50236	1.57075
1454	19.486	4.73335	0.4758	1.57552
1453	19.4454	4.7156	0.48409	1.56311
1452	19.4131	4.69967	0.47834	1.56175
1451	19.3839	4.70034	0.49452	1.56521
1450	19.3464	4.67026	0.4813	1.55792
1449	19.3155	4.66191	0.47681	1.54833
1448	19.283	4.64866	0.48968	1.54843
1447	19.2552	4.64284	0.49193	1.54785
1446	19.2301	4.62757	0.47834	1.54299
1445	19.1964	4.59902	0.45758	1.54328
1444	19.173	4.60533	0.46849	1.52792
1443	19.1371	4.58501	0.47671	1.53311
1442	19.0972	4.56732	0.46421	1.52589
1441	19.0847	4.55716	0.46582	1.5282
1440	19.0625	4.5552	0.49696	1.51832
1439	19.0253	4.52978	0.48941	1.51109
1438	18.9843	4.51792	0.45843	1.51626
1437	18.9501	4.50788	0.46256	1.50603
1436	18.9229	4.49886	0.44951	1.5098
1435	18.8842	4.48569	0.47905	1.51004
1434	18.851	4.48647	0.46951	1.4974
1433	18.8209	4.46414	0.46698	1.49458
1432	18.7718	4.45221	0.46935	1.49511
1431	18.7369	4.44236	0.46029	1.49381
1430	18.7138	4.4379	0.46328	1.48444
1429	18.673	4.42047	0.4608	1.47911
1428	18.6422	4.41279	0.4476	1.47028
1427	18.5967	4.39409	0.46545	1.4784
1426	18.5659	4.37935	0.44517	1.47254
1425	18.5259	4.36901	0.47312	1.46712
1424	18.479	4.36666	0.46484	1.46823
1423	18.4379	4.34287	0.46052	1.46736
1422	18.4108	4.3515	0.43583	1.46536
1421	18.3902	4.33606	0.44697	1.46319
1420	18.3451	4.32602	0.47358	1.45583
1419	18.3092	4.31968	0.4686	1.45301
1418	18.2619	4.29866	0.45645	1.45566
1417	18.2381	4.29343	0.45528	1.45572
1416	18.216	4.28617	0.45714	1.45545
1415	18.1875	4.28114	0.44956	1.45319
1414	18.1481	4.24855	0.48339	1.44373
1413	18.1163	4.26084	0.43826	1.44681
1412	18.0998	4.25833	0.45025	1.44583
1411	18.0788	4.23171	0.43812	1.44481
1410	18.0533	4.22566	0.44741	1.44515
1409	18.0373	4.21427	0.43993	1.44586
1408	18.0296	4.20972	0.44021	1.43496
1407	18.0225	4.20427	0.46211	1.42316
1406	17.9993	4.19514	0.45681	1.42986
1405	17.9935	4.19259	0.45932	1.43221
1404	17.9685	4.18203	0.47591	1.42451
1403	17.9624	4.1732	0.43048	1.42533
1402	17.9267	4.1609	0.42254	1.42487
1401	17.8693	4.15088	0.46264	1.41109
1400	17.8198	4.14446	0.43079	1.41782
1399	17.7828	4.11941	0.45091	1.40876
1398	17.771	4.13273	0.43662	1.40904
1397	17.7567	4.12219	0.45408	1.40251
1396	17.737	4.11127	0.45147	1.39791
1395	17.7267	4.08926	0.44592	1.39683
1394	17.7385	4.08913	0.46709	1.39992
1393	17.7665	4.07969	0.43943	1.40717
1392	17.7738	4.06999	0.41892	1.40033
1391	17.7795	4.05874	0.45779	1.39178
1390	17.7696	4.05829	0.41015	1.39316
1389	17.7613	4.05675	0.43195	1.39313
1388	17.7501	4.03938	0.4455	1.38994
1387	17.7319	4.04151	0.42559	1.38149
1386	17.7033	4.03057	0.44052	1.3822
1385	17.6854	4.0274	0.44372	1.37191
1384	17.6597	4.01947	0.43306	1.36424
1383	17.6308	4.01417	0.44129	1.36228
1382	17.5985	4.00018	0.43242	1.35623
1381	17.5669	3.99591	0.45448	1.3532
1380	17.544	3.98165	0.42304	1.35313
1379	17.5388	3.95507	0.43032	1.35992
1378	17.5246	3.96389	0.43266	1.35117
1377	17.5137	3.95092	0.42973	1.34367
1376	17.5034	3.94549	0.41277	1.35702
1375	17.4827	3.94394	0.42196	1.34768
1374	17.4739	3.92049	0.44396	1.35152
1373	17.4644	3.92764	0.42886	1.34494
1372	17.4417	3.92937	0.422	1.34404
1371	17.4428	3.91353	0.43206	1.33878
1370	17.4484	3.90302	0.43992	1.34051
1369	17.46	3.89738	0.44285	1.33233
1368	17.4838	3.89069	0.438	1.33547
1367	17.5017	3.89059	0.41979	1.32645
1366	17.532	3.88391	0.44205	1.33042
1365	17.5506	3.86884	0.41924	1.32422
1364	17.5721	3.86726	0.46122	1.32355
1363	17.6044	3.85365	0.40214	1.32083
1362	17.6243	3.85306	0.4265	1.31182
1361	17.6428	3.84183	0.44975	1.31708
1360	17.6652	3.82962	0.44675	1.31606
1359	17.6856	3.82963	0.42599	1.31067
1358	17.7008	3.81022	0.42818	1.30237
1357	17.6901	3.80254	0.45122	1.29352
1356	17.6753	3.80155	0.40648	1.28783
1355	17.6474	3.79679	0.42675	1.27347
1354	17.6072	3.78665	0.43488	1.26869
1353	17.5689	3.78254	0.43675	1.26218
1352	17.5267	3.7668	0.42445	1.25921
1351	17.4797	3.75606	0.41927	1.25321
1350	17.4124	3.75995	0.42797	1.26709
1349	17.3208	3.76492	0.43891	1.25046
1348	17.2298	3.74529	0.43277	1.25761
1347	17.1251	3.74079	0.42947	1.25449
1346	16.9675	3.73407	0.43753	1.25777
1345	16.8309	3.73129	0.42832	1.24865
1344	16.6962	3.72541	0.42391	1.25074
1343	16.5725	3.72408	0.4161	1.25524
1342	16.4569	3.71481	0.42928	1.25136
1341	16.3488	3.71028	0.43786	1.25461
1340	16.2503	3.70488	0.43492	1.23108
1339	16.1613	3.70745	0.41671	1.2259
1338	16.0814	3.69811	0.42038	1.20946
1337	16.0081	3.68604	0.42584	1.20978
1336	15.9283	3.68584	0.43282	1.19851
1335	15.8732	3.68188	0.42292	1.19542
1334	15.8141	3.66213	0.42894	1.19192
1333	15.7608	3.66588	0.43482	1.1775
1332	15.7158	3.65918	0.43441	1.1783
1331	15.6661	3.64651	0.4245	1.16762
1330	15.6233	3.64716	0.41311	1.16631
1329	15.5972	3.64399	0.41663	1.16157
1328	15.5479	3.63853	0.43949	1.15788
1327	15.5181	3.62913	0.4182	1.15521
1326	15.4829	3.6239	0.42522	1.15437
1325	15.4547	3.62076	0.40882	1.14708
1324	15.4182	3.61302	0.42924	1.14493
1323	15.3896	3.61048	0.41167	1.1456
1322	15.3645	3.60942	0.43056	1.14146
1321	15.3285	3.59378	0.41686	1.13939
1320	15.306	3.59723	0.42461	1.13413
1319	15.2819	3.59267	0.41984	1.13063
1318	15.2515	3.58476	0.42565	1.13671
1317	15.2224	3.5845	0.43291	1.1357
1316	15.2098	3.58113	0.44371	1.13669
1315	15.1903	3.57415	0.42749	1.1282
1314	15.1674	3.56788	0.41761	1.12258
1313	15.1491	3.55777	0.41325	1.12657
1312	15.1317	3.56138	0.41796	1.12531
1311	15.1064	3.54005	0.41687	1.12257
1310	15.096	3.54619	0.42751	1.11566
1309	15.0587	3.54496	0.41865	1.12
1308	15.0419	3.54485	0.41559	1.11083
1307	15.0154	3.53483	0.42069	1.11131
1306	14.9947	3.53049	0.42057	1.10824
1305	14.9678	3.51661	0.41651	1.10456
1304	14.937	3.51719	0.42613	1.10044
1303	14.912	3.51359	0.41953	1.09844
1302	14.877	3.51919	0.41778	1.09874
1301	14.8513	3.50494	0.42314	1.0952
1300	14.8185	3.49955	0.42605	1.08397
1299	14.7922	3.49681	0.41843	1.09185
1298	14.7507	3.49485	0.42853	1.07717
1297	14.721	3.48627	0.43483	1.08062
1296	14.6897	3.48293	0.42551	1.07706
1295	14.6566	3.4778	0.42228	1.07404
1294	14.6216	3.4778	0.42414	1.0723
1293	14.5881	3.47635	0.43107	1.06963
1292	14.559	3.47777	0.42379	1.05944
1291	14.528	3.46439	0.42904	1.06612
1290	14.5038	3.46199	0.41608	1.06447
1289	14.4629	3.45464	0.43565	1.06199
1288	14.4274	3.44806	0.41186	1.05486
1287	14.4031	3.44427	0.42118	1.0509
1286	14.3718	3.44982	0.42085	1.04691
1285	14.3431	3.43862	0.41605	1.04475
1284	14.3124	3.43689	0.42055	1.04463
1283	14.2808	3.43756	0.42575	1.04
1282	14.2462	3.42574	0.42464	1.03786
1281	14.2143	3.42582	0.40983	1.0394
1280	14.1954	3.41752	0.42432	1.03935
1279	14.161	3.41496	0.425	1.03263
1278	14.1319	3.41106	0.42829	1.03495
1277	14.104	3.40719	0.41246	1.02442
1276	14.072	3.40352	0.42862	1.02793
1275	14.0422	3.4051	0.40016	1.02502
1274	14.0105	3.39232	0.43369	1.02591
1273	13.9842	3.39364	0.41174	1.01681
1272	13.9623	3.39083	0.44091	1.01419
1271	13.9311	3.3817	0.41033	1.01627
1270	13.8895	3.3827	0.41481	1.01486
1269	13.8751	3.38159	0.42563	1.01442
1268	13.849	3.37916	0.41518	1.01075
1267	13.8215	3.37667	0.42874	1.00816
1266	13.7846	3.36222	0.41646	1.01284
1265	13.7633	3.36718	0.42846	1.01313
1264	13.7393	3.36356	0.41969	1.00763
1263	13.7098	3.35693	0.41611	1.00761
1262	13.6848	3.35446	0.42608	0.99967
1261	13.6685	3.34987	0.40538	0.99934
1260	13.637	3.34661	0.4179	1.00263
1259	13.6009	3.35408	0.4264	1.00093
1258	13.5815	3.34535	0.41411	0.99745
1257	13.5538	3.3416	0.42483	1.00184
1256	13.5154	3.3375	0.41853	0.99479
1255	13.5096	3.34332	0.43117	0.99787
1254	13.4795	3.33227	0.44054	0.98982
1253	13.452	3.32648	0.42332	0.99067
1252	13.4228	3.32938	0.42197	0.98924
1251	13.4102	3.32082	0.4094	0.98755
1250	13.3777	3.31748	0.43208	0.98342
1249	13.3472	3.31367	0.42258	0.98732
1248	13.3292	3.31263	0.42527	0.98191
1247	13.3039	3.31506	0.41106	0.98089
1246	13.2824	3.3009	0.42021	0.97746
1245	13.255	3.30104	0.42266	0.98045
1244	13.2238	3.29742	0.41234	0.97361
1243	13.2022	3.29618	0.40696	0.97438
1242	13.1827	3.29682	0.42911	0.97346
1241	13.1596	3.30078	0.42921	0.97237
1240	13.1367	3.28972	0.41599	0.97189
1239	13.1186	3.28988	0.41377	0.97416
1238	13.0926	3.28759	0.41058	0.96598
1237	13.0657	3.28752	0.41796	0.96788
1236	13.0387	3.28204	0.40078	0.96387
1235	13.0256	3.27173	0.41753	0.96301
1234	12.9913	3.27508	0.41465	0.96673
1233	12.9725	3.26941	0.41944	0.96185
1232	12.947	3.2618	0.41151	0.95866
1231	12.9302	3.27232	0.4234	0.96392
1230	12.9001	3.26211	0.40621	0.96124
1229	12.8793	3.25986	0.41516	0.9641
1228	12.8589	3.25852	0.40433	0.95891
1227	12.8367	3.25711	0.41056	0.95649
1226	12.8125	3.24855	0.40423	0.9601
1225	12.7935	3.25156	0.41608	0.95517
1224	12.7711	3.25023	0.40751	0.95582
1223	12.7562	3.23981	0.39912	0.9597
1222	12.7246	3.24371	0.42029	0.9519
1221	12.7116	3.24352	0.41344	0.95722
1220	12.6891	3.23105	0.41106	0.95208
1219	12.663	3.23257	0.41227	0.95268
1218	12.6483	3.22588	0.42556	0.95259
1217	12.6285	3.22175	0.42663	0.95262
1216	12.6139	3.22624	0.42344	0.94683
1215	12.5978	3.21657	0.42139	0.94756
1214	12.5681	3.20931	0.40208	0.94706
1213	12.552	3.21081	0.41858	0.94384
1212	12.5323	3.21495	0.40877	0.94631
1211	12.5129	3.21816	0.40887	0.94197
1210	12.5006	3.21164	0.42735	0.94673
1209	12.4713	3.2104	0.41721	0.94518
1208	12.46	3.20239	0.41032	0.94779
1207	12.4398	3.20648	0.42247	0.94752
1206	12.4251	3.20482	0.43082	0.94699
1205	12.407	3.1955	0.41036	0.93801
1204	12.3917	3.2018	0.42299	0.94407
1203	12.375	3.19583	0.41813	0.94352
1202	12.3583	3.19286	0.42433	0.94365
1201	12.3424	3.18931	0.40402	0.93603
1200	12.3239	3.18577	0.42486	0.94053
1199	12.6004	3.21498	0.43917	0.98258
1198	12.7929	3.2152	0.42525	1.00854
1197	12.7959	3.21045	0.42094	1.00914
1196	12.7868	3.20188	0.41897	1.01618
1195	12.7784	3.20807	0.42247	1.00755
1194	12.7701	3.19573	0.43299	1.00436
1193	12.7658	3.20355	0.41787	1.00466
1192	12.7447	3.20181	0.40795	1.00946
1191	12.742	3.19656	0.41905	1.00789
1190	12.7253	3.19114	0.41784	1.00796
1189	12.7162	3.18853	0.41262	1.00334
1188	12.6966	3.18773	0.41022	1.00982
1187	12.6649	3.19127	0.42585	0.99722
1186	12.6401	3.18215	0.42651	0.9983
1185	12.6395	3.17954	0.41964	0.99923
1184	12.6235	3.17969	0.42442	0.99975
1183	12.6123	3.16683	0.41408	0.9935
1182	12.5908	3.17965	0.42585	1.002
1181	12.5834	3.16277	0.42804	0.99844
1180	12.5666	3.17412	0.42205	0.9934
1179	12.5453	3.17162	0.42641	0.99485
1178	12.5328	3.16323	0.41782	0.99318
1177	12.5246	3.16382	0.43865	0.98728
1176	12.5052	3.15923	0.42209	0.99438
1175	12.4906	3.15949	0.42288	0.9933
1174	12.478	3.15851	0.40507	0.99589
1173	12.4648	3.15373	0.42231	0.98697
1172	12.4478	3.15084	0.40536	0.98236
1171	12.437	3.1546	0.40884	0.98074
1170	12.421	3.15451	0.41279	0.99093
1169	12.4064	3.14755	0.41995	0.97801
1168	12.388	3.14308	0.41233	0.99124
1167	12.3801	3.12985	0.41333	0.98892
1166	12.3566	3.13543	0.44042	0.98397
1165	12.3539	3.14257	0.4035	0.98214
1164	12.3412	3.13775	0.42893	0.98372
1163	12.3315	3.13149	0.41212	0.97957
1162	12.3098	3.13005	0.42278	0.98296
1161	12.3011	3.12673	0.41454	0.98621
1160	12.3002	3.12165	0.42866	0.98322
1159	12.2929	3.11665	0.43817	0.97951
1158	12.2798	3.1159	0.40738	0.99077
1157	12.2774	3.12238	0.42327	0.98804
1156	12.2749	3.11783	0.41924	0.98825
1155	12.2675	3.11347	0.41246	0.98453
1154	12.2708	3.11375	0.41474	0.98462
1153	12.2588	3.10831	0.41073	0.99288
1152	12.2583	3.11297	0.41547	0.98189
1151	12.2547	3.10445	0.40724	0.98291
1150	12.2389	3.10759	0.41696	0.98206
1149	12.2409	3.09375	0.4314	0.99039
1148	12.2425	3.1035	0.43568	0.98937
1147	12.2304	3.09489	0.4237	0.98931
1146	12.2347	3.09679	0.4272	0.98842
1145	12.2471	3.09736	0.42444	0.99038
1144	12.2588	3.10494	0.42112	0.9848
1143	12.2474	3.09061	0.42966	0.99563
1142	12.2473	3.08606	0.41455	0.98399
1141	12.2428	3.08359	0.41169	0.99631
1140	12.2328	3.08643	0.43006	0.98327
1139	12.2265	3.08037	0.42736	0.99248
1138	12.2147	3.0813	0.42679	0.99134
1137	12.2172	3.0812	0.41209	0.9895
1136	12.2101	3.07602	0.42365	0.99222
1135	12.2224	3.08177	0.41613	0.99306
1134	12.2309	3.07616	0.43076	0.98704
1133	12.2321	3.06545	0.42582	0.98901
1132	12.2307	3.06585	0.41879	0.99421
1131	12.2331	3.06198	0.43609	0.98939
1130	12.2308	3.05878	0.41036	0.99673
1129	12.228	3.0643	0.4313	0.99515
1128	12.2249	3.05215	0.4188	0.99232
1127	12.2267	3.06119	0.42208	0.98996
1126	12.2308	3.04974	0.42885	0.98946
1125	12.2279	3.04649	0.41335	0.99076
1124	12.2356	3.04667	0.40705	0.98929
1123	12.2298	3.04334	0.42895	0.99272
1122	12.2219	3.04306	0.42738	0.98323
1121	12.2175	3.03843	0.42189	0.99052
1120	12.2116	3.03944	0.44328	0.99559
1119	12.2065	3.03994	0.41543	0.98709
1118	12.2023	3.03693	0.43974	0.98522
1117	12.187	3.03314	0.42449	0.98607
1116	12.1851	3.03273	0.43154	0.98909
1115	12.1672	3.02466	0.41301	0.98016
1114	12.1597	3.02348	0.41169	0.97824
1113	12.1506	3.0165	0.4267	0.97812
1112	12.1227	3.02792	0.44945	0.97606
1111	12.1011	3.01218	0.43048	0.98155
1110	12.0841	3.02109	0.4346	0.97168
1109	12.0669	3.02327	0.42979	0.97673
1108	12.0612	3.00434	0.43526	0.97325
1107	12.0501	3.00506	0.42938	0.97156
1106	12.0331	3.00938	0.43098	0.97401
1105	12.0308	3.00479	0.40706	0.97123
1104	12.0242	3.00425	0.41751	0.97367
1103	12.0176	3.00516	0.43177	0.97191
1102	12.0171	2.99888	0.43124	0.96907
1101	12.006	3.0013	0.42093	0.97125
1100	12.0102	2.99197	0.421	0.97842
1099	12.0053	3.00171	0.44084	0.97347
1098	12.007	2.99103	0.44795	0.98035
1097	12.028	2.98669	0.42704	0.97453
1096	12.0374	2.98443	0.44952	0.97777
1095	12.0315	2.9828	0.41879	0.97783
1094	12.0264	2.97441	0.41808	0.98216
1093	12.0369	2.98078	0.43329	0.98144
1092	12.0377	2.97759	0.42144	0.98195
1091	12.049	2.98152	0.43552	0.98149
1090	12.0603	2.97607	0.43226	0.97863
1089	12.0655	2.96155	0.43306	0.98797
1088	12.0727	2.96835	0.43242	0.97864
1087	12.0773	2.96317	0.43171	0.98799
1086	12.089	2.95818	0.43446	0.9907
1085	12.0921	2.95511	0.43002	0.99428
1084	12.0961	2.95878	0.43017	0.98624
1083	12.1075	2.94797	0.43838	0.99629
1082	12.1134	2.9446	0.43732	0.99946
1081	12.1201	2.95346	0.43175	0.99157
1080	12.1302	2.94911	0.42311	0.99023
1079	12.1376	2.94427	0.43101	0.9963
1078	12.1441	2.93465	0.44052	0.99945
1077	12.1427	2.9335	0.4304	1.00135
1076	12.1556	2.94309	0.42704	0.99624
1075	12.1681	2.93256	0.44914	1.00231
1074	12.1743	2.92766	0.43845	1.01029
1073	12.1951	2.93182	0.42599	1.01175
1072	12.1955	2.92859	0.42031	1.00647
1071	12.21	2.92336	0.42852	1.00772
1070	12.2183	2.91532	0.4467	1.01089
1069	12.2294	2.92643	0.43635	1.01596
1068	12.2419	2.91526	0.43844	1.01428
1067	12.2485	2.917	0.43492	1.01786
1066	12.2735	2.90402	0.45172	1.01525
1065	12.2776	2.90289	0.43917	1.01885
1064	12.2822	2.91377	0.43215	1.02849
1063	12.301	2.89543	0.44826	1.02733
1062	12.3087	2.89406	0.44658	1.03506
1061	12.3309	2.89012	0.43331	1.03525
1060	12.3475	2.88686	0.42925	1.03428
1059	12.3599	2.89304	0.45425	1.04254
1058	12.3684	2.89208	0.45577	1.04317
1057	12.3791	2.88398	0.4342	1.04838
1056	12.3964	2.88867	0.45389	1.04986
1055	12.4121	2.8728	0.44162	1.04981
1054	12.4222	2.87452	0.43006	1.04983
1053	12.4372	2.87481	0.4531	1.05419
1052	12.4523	2.87265	0.44126	1.05778
1051	12.4725	2.87031	0.45355	1.06458
1050	12.4817	2.86181	0.44915	1.06406
1049	12.5055	2.86451	0.44079	1.06431
1048	12.5166	2.85316	0.42738	1.07498
1047	12.5439	2.85423	0.45189	1.07271
1046	12.5534	2.85329	0.44528	1.07571
1045	12.5581	2.84701	0.46106	1.08231
1044	12.5767	2.83988	0.45926	1.09838
1043	12.6097	2.84591	0.43032	1.09254
1042	12.6244	2.84288	0.44601	1.09944
1041	12.6421	2.84201	0.46135	1.10163
1040	12.6613	2.83399	0.44794	1.09876
1039	12.6773	2.83433	0.43807	1.11096
1038	12.6915	2.83253	0.45423	1.1113
1037	12.7091	2.8332	0.44388	1.11482
1036	12.7313	2.81858	0.4498	1.12374
1035	12.748	2.82523	0.46276	1.12969
1034	12.7637	2.82124	0.4529	1.13724
1033	12.7881	2.82103	0.45911	1.13576
1032	12.8154	2.80804	0.4487	1.14591
1031	12.8283	2.81422	0.46727	1.14951
1030	12.8498	2.80555	0.43674	1.14928
1029	12.8646	2.80297	0.45871	1.15343
1028	12.8856	2.80146	0.43762	1.15414
1027	12.9176	2.7997	0.46302	1.14601
1026	12.9381	2.78875	0.45366	1.15261
1025	12.9584	2.79076	0.45849	1.15065
1024	12.9871	2.79388	0.4401	1.1515
1023	13.003	2.78736	0.45471	1.14838
1022	13.0243	2.78503	0.45826	1.15134
1021	13.0485	2.78202	0.45008	1.14555
1020	13.0691	2.77486	0.46032	1.1395
1019	13.0919	2.77275	0.4683	1.14916
1018	13.1111	2.77065	0.43273	1.14304
1017	13.1217	2.77421	0.45315	1.14755
1016	13.1601	2.77523	0.44331	1.15091
1015	13.1827	2.7667	0.46664	1.14806
1014	13.1878	2.76327	0.44606	1.14735
1013	13.198	2.75538	0.47803	1.1479
1012	13.1996	2.7481	0.46942	1.14329
1011	13.2049	2.7475	0.43448	1.15135
1010	13.2027	2.74544	0.46404	1.15073
1009	13.205	2.74329	0.46826	1.14508
1008	13.2057	2.73796	0.47571	1.14888
1007	13.2128	2.74008	0.46458	1.14601
1006	13.2198	2.73471	0.4718	1.14672
1005	13.2161	2.72869	0.48423	1.14306
1004	13.2166	2.73307	0.46283	1.14348
1003	13.2066	2.72553	0.45955	1.14931
1002	13.2028	2.73203	0.45089	1.14192
1001	13.1973	2.71372	0.45961	1.14597
1000	13.1931	2.70788	0.48064	1.142
999	13.196	2.70815	0.45426	1.14854
998	13.1875	2.70689	0.45977	1.14355
997	13.1829	2.70998	0.4886	1.14086
996	13.1723	2.71276	0.47383	1.14343
995	13.1693	2.69902	0.48286	1.14496
994	13.1593	2.68184	0.48485	1.14654
993	13.1568	2.69067	0.45843	1.14176
992	13.1484	2.6794	0.48913	1.14341
991	13.1472	2.68407	0.48012	1.14491
990	13.1266	2.6788	0.47553	1.14275
989	13.131	2.66945	0.47761	1.1428
988	13.1237	2.68279	0.47658	1.15106
987	13.1218	2.65984	0.47629	1.14256
986	13.1148	2.67536	0.48692	1.15233
985	13.1015	2.67426	0.44429	1.148
984	13.0991	2.65415	0.48761	1.1398
983	13.1011	2.66817	0.45278	1.146
982	13.086	2.65762	0.48691	1.14562
981	13.0653	2.65451	0.47024	1.14531
980	13.0701	2.64381	0.46327	1.15151
979	13.0585	2.646	0.48915	1.14996
978	13.0549	2.63394	0.463	1.15752
977	13.0413	2.6431	0.47589	1.14263
976	13.0246	2.61492	0.4772	1.15602
975	13.0293	2.63391	0.46839	1.14853
974	13.0233	2.63029	0.51979	1.15367
973	13.0021	2.6317	0.48538	1.15014
972	13.0019	2.6211	0.50536	1.15865
971	13.004	2.63097	0.52433	1.16066
970	12.9786	2.62437	0.46973	1.14973
969	12.9902	2.61532	0.49408	1.15494
968	12.9732	2.6022	0.49501	1.14383
967	12.9443	2.61476	0.50518	1.15326
966	12.9477	2.60119	0.51402	1.16121
965	12.9381	2.59032	0.46197	1.16336
964	12.9282	2.60408	0.52501	1.16181
963	12.917	2.60172	0.47005	1.15374
962	12.9221	2.59069	0.4656	1.15304
961	12.916	2.57759	0.50256	1.15653
960	12.9025	2.57404	0.49577	1.1591
959	12.8971	2.58008	0.52511	1.15939
958	12.8872	2.59509	0.53017	1.17005
957	12.8818	2.58984	0.54419	1.161
956	12.889	2.56891	0.49365	1.16069
955	12.8666	2.56788	0.52896	1.15988
954	12.8671	2.57718	0.53197	1.16889
953	12.8566	2.56535	0.56036	1.1689
952	12.8474	2.53852	0.48542	1.1624
951	12.8361	2.54486	0.5014	1.17261
950	12.8369	2.56226	0.49041	1.1621
949	12.8368	2.55642	0.47766	1.17304
948	12.8095	2.53625	0.49903	1.17007
947	12.814	2.56114	0.53481	1.18626
946	12.8097	2.54865	0.49147	1.16441
945	12.8003	2.55064	0.51222	1.18901
944	12.7963	2.53777	0.52103	1.18606
943	12.7896	2.53484	0.53975	1.1751
942	12.7886	2.54576	0.5025	1.19224
941	12.7775	2.54517	0.5096	1.17714
940	12.7789	2.53605	0.51124	1.17999
939	12.775	2.53862	0.52958	1.1888
938	12.7597	2.52647	0.49072	1.1843
937	12.7705	2.54869	0.48716	1.18335
936	12.7633	2.55136	0.52827	1.20514
935	12.7489	2.53975	0.52745	1.1951
934	12.7434	2.54073	0.54814	1.19919
933	12.7357	2.53352	0.56165	1.17757
932	12.7352	2.48395	0.57084	1.20362
931	12.7452	2.5313	0.52031	1.1908
930	12.7246	2.49742	0.5368	1.19065
929	12.7291	2.49206	0.4742	1.1992
928	12.7166	2.49557	0.51167	1.20497
927	12.7101	2.49197	0.55923	1.20892
926	12.6949	2.51825	0.59317	1.21374
925	12.6929	2.52392	0.54975	1.21134
924	12.6538	2.53392	0.47064	1.21557
923	12.6738	2.49905	0.53509	1.21935
922	12.6476	2.50561	0.50094	1.21966
921	12.6442	2.49343	0.56812	1.22849
920	12.6344	2.51274	0.5707	1.21756
919	12.6292	2.48814	0.5311	1.21718
918	12.5985	2.502	0.58425	1.23242
917	12.6136	2.47716	0.48984	1.22768
916	12.6007	2.50213	0.51679	1.21324
915	12.5825	2.51363	0.54019	1.22901
914	12.5934	2.49343	0.57238	1.23785
913	12.6003	2.49721	0.54495	1.2355
912	12.5766	2.50824	0.58486	1.2398
911	12.5885	2.51706	0.53233	1.26021
910	12.5777	2.48623	0.57536	1.24902
909	12.5756	2.46489	0.6124	1.22937
908	12.562	2.48374	0.58957	1.25819
907	12.5495	2.4835	0.52664	1.24032
906	12.5459	2.48742	0.569	1.21892
905	12.5702	2.49327	0.56672	1.25876
904	12.5487	2.52016	0.59405	1.26624
903	12.5641	2.46804	0.5808	1.26867
902	12.5384	2.53811	0.54152	1.24958
901	12.4985	2.51165	0.6635	1.27145
900	12.5153	2.51146	0.66056	1.2893
899	12.5192	2.54676	0.62477	1.28373
898	12.527	2.49169	0.66061	1.27868
897	12.5146	2.52133	0.62516	1.2831
896	12.4856	2.49754	0.69183	1.25207
895	12.4923	2.55179	0.64736	1.31088
894	12.4596	2.56913	0.59428	1.25256
893	12.4912	2.5321	0.66143	1.29353
892	12.5044	2.54231	0.51908	1.28159
891	12.435	2.5038	0.63634	1.29309
890	12.4729	2.57353	0.64748	1.3002
889	12.4587	2.5443	0.55169	1.32605
888	12.4369	2.57422	0.61633	1.28938
887	12.4689	2.52215	0.65925	1.29037
886	12.4629	2.51095	0.81034	1.30149
885	12.4318	2.55348	0.68409	1.30551
884	12.4133	2.5742	0.68752	1.31041
883	12.4148	2.54432	0.62292	1.32296
882	12.4399	2.53947	0.63703	1.32046
881	12.4699	2.57508	0.72508	1.31071
880	12.3918	2.53603	0.68083	1.3096
879	12.4476	2.53582	0.77317	1.32363
878	12.4402	2.54572	0.59853	1.30731
877	12.4427	2.54559	0.66753	1.33066
876	12.4207	2.55084	0.58498	1.30979
875	12.4644	2.58016	0.59808	1.36795
874	12.4115	2.59148	0.67509	1.34372
873	12.4117	2.5768	0.67054	1.33479
872	12.4009	2.60059	0.76427	1.34258
871	12.4274	2.59667	0.65735	1.30165
870	12.4156	2.62749	0.66969	1.33141
869	12.3941	2.65891	0.68211	1.37897
868	12.4175	2.58486	0.59239	1.33691
867	12.4277	2.56691	0.59992	1.33486
866	12.4015	2.67623	0.64162	1.35903
865	12.4151	2.65079	0.78141	1.29272
864	12.3669	2.64122	0.67088	1.31959
863	12.354	2.50701	0.67632	1.3742
862	12.4055	2.65253	0.80384	1.41104
861	12.3863	2.60576	0.75404	1.36368
860	12.4158	2.63306	0.82977	1.3734
859	12.447	2.71258	0.62833	1.40668
858	12.4095	2.67519	0.95007	1.38603
857	12.4225	2.71525	0.61451	1.34599
856	12.3993	2.54777	0.83346	1.36583
855	12.4338	2.70579	0.93485	1.3673
854	12.395	2.61505	0.69377	1.34829
853	12.4764	2.72127	0.60182	1.40736
852	12.4315	2.5198	0.86703	1.38351
851	12.4616	2.62238	0.66244	1.36915
850	12.4142	2.64761	0.63769	1.3586
849	12.4356	2.65852	1.00777	1.35719
848	12.4668	2.71413	0.95956	1.30638
847	12.3683	2.61106	0.73466	1.32397
846	12.4777	2.83947	0.55261	1.35672
845	12.4532	2.60543	0.85873	1.31371
844	12.3891	2.76385	0.7023	1.40315
843	12.4039	2.75546	0.64922	1.42813
842	12.4561	2.85988	1.05076	1.4164
841	12.3918	2.82129	1.07419	1.38934
840	12.4777	2.64481	0.59189	1.35338
839	12.405	2.81566	0.97742	1.30721
838	12.5156	2.69794	1.08255	1.37722
837	12.4731	2.76696	0.90634	1.33797
836	12.4391	2.75212	1.17205	1.32263
835	12.4905	2.8482	0.80281	1.41211
834	12.4456	2.76796	0.40306	1.38642
833	12.5094	2.65659	0.81809	1.49603
832	12.4292	2.70689	0.48017	1.40799
831	12.3754	2.83801	0.95743	1.44532
830	12.4496	2.7589	0.88073	1.40449
829	12.468	2.92194	1.05721	1.4478
828	12.4254	2.82049	1.06976	1.3634
827	12.4482	2.69008	1.27568	1.33937
826	12.3711	2.78437	0.96756	1.36775
825	12.4219	2.84713	1.22688	1.4059
824	12.4835	2.92899	0.87685	1.43113
823	12.5201	2.91664	0.85187	1.38958
822	12.4302	2.8436	0.60622	1.41805
821	12.3511	2.90252	1.20839	1.28823
820	12.3599	2.88144	1.08802	1.31367
819	12.4154	2.96316	1.12424	1.40792
818	12.5238	2.7609	1.03272	1.46404
817	12.3903	2.82599	1.20717	1.43293
816	12.3513	2.83585	1.02971	1.46032
815	12.3011	2.76142	1.06896	1.46484
814	12.2728	2.83147	0.71129	1.44036
813	12.4111	3.17434	1.29867	1.39594
812	12.3216	2.97893	1.16975	1.55155
811	12.4521	2.93304	1.28707	1.3946
810	12.271	2.87649	1.05346	1.35509
809	12.2608	3.04101	0.72428	1.45326
808	12.3418	3.15123	0.92056	1.40088
807	12.2414	2.97624	1.10111	1.41978
806	12.2136	3.07156	1.68322	1.44555
805	12.173	2.96364	0.78018	1.50489
804	12.0113	2.81828	0.95458	1.49312
803	12.1396	2.94796	1.15726	1.42152
802	12.0225	2.92606	0.68801	1.46165
801	12.1619	2.97582	0.7016	1.69989
800	12.0132	2.89396	0.68953	1.53399
799	7.94056	2.93104	0.94151	0.89597
798	7.96681	2.94142	0.95455	0.88788
797	7.93092	2.93715	0.94907	0.89811
796	7.95153	2.94696	0.93254	0.89431
795	7.94558	2.95129	0.9485	0.90369
794	7.9349	2.959	0.95599	0.90366
793	7.94994	2.95334	0.95316	0.91317
792	7.96519	2.96058	0.95248	0.91399
791	7.96707	2.97132	0.97328	0.90767
790	7.98896	2.96355	0.95187	0.91849
789	7.95168	2.97327	0.97459	0.91973
788	7.95827	2.97065	0.96684	0.92254
787	7.97113	2.97867	0.9648	0.91501
786	7.99427	2.98301	0.96302	0.92605
785	7.95697	2.99506	0.96814	0.9295
784	7.95251	2.98841	0.97016	0.92851
783	7.95471	2.99723	0.97499	0.93047
782	7.9559	3.00789	0.97974	0.92696
781	7.95529	2.99084	0.98358	0.93176
780	7.94678	2.99677	0.95588	0.92129
779	7.96427	3.00437	0.97617	0.93331
778	7.95301	3.01168	0.98185	0.92989
777	7.94653	3.01702	0.98132	0.93486
776	7.95341	3.02376	0.96871	0.9444
775	7.96477	3.01701	0.98384	0.94101
774	7.95542	3.02899	0.97748	0.94556
773	7.96129	3.02821	0.96908	0.94292
772	7.9303	3.0289	0.9713	0.95014
771	7.962	3.02793	0.9735	0.94031
770	7.9322	3.05215	0.98277	0.94564
769	7.92888	3.05144	0.97155	0.95671
768	7.93621	3.04475	0.96406	0.95941
767	7.94617	3.0596	0.97218	0.95097
766	7.93047	3.05184	0.96009	0.95849
765	7.93449	3.05938	0.97037	0.95952
764	7.95657	3.0605	0.97638	0.95557
763	7.92691	3.06277	0.97392	0.96893
762	7.93518	3.06858	0.9579	0.968
761	7.94111	3.07228	0.96425	0.96586
760	7.91762	3.07396	0.96971	0.96183
759	7.92935	3.06822	0.97543	0.96277
758	7.93119	3.08693	0.9675	0.96026
757	7.932	3.07381	0.95924	0.96367
756	7.93846	3.08079	0.96977	0.96434
755	7.95156	3.08514	0.96168	0.96253
754	7.95313	3.08894	0.96993	0.96658
753	7.93275	3.09211	0.9599	0.9703
752	7.92881	3.09364	0.95181	0.96742
751	7.93882	3.10021	0.95908	0.97668
750	7.95989	3.10249	0.95035	0.97411
749	7.94907	3.10765	0.953	0.97555
748	7.93627	3.10086	0.95223	0.97978
747	7.9289	3.10544	0.95148	0.98098
746	7.93271	3.10263	0.95295	0.97438
745	7.92684	3.1118	0.95276	0.97367
744	7.94844	3.11427	0.94706	0.98269
743	7.92171	3.10402	0.95539	0.97728
742	7.93095	3.11971	0.94864	0.98203
741	7.90519	3.11953	0.94812	0.97899
740	7.9351	3.12118	0.95174	0.98
739	7.9249	3.12957	0.9419	0.98553
738	7.93547	3.1317	0.94312	0.98656
737	7.94181	3.12399	0.93906	0.98025
736	7.92097	3.1323	0.93999	0.99122
735	7.93733	3.14047	0.94186	0.9831
734	7.91241	3.14202	0.93985	0.99083
733	7.93604	3.14121	0.94014	0.98432
732	7.91477	3.14684	0.93531	0.9916
731	7.92398	3.13962	0.94221	0.991
730	7.93801	3.14401	0.93691	0.98573
729	7.93033	3.14124	0.93391	0.98741
728	7.93214	3.1526	0.93547	0.99354
727	7.91179	3.15543	0.93341	0.99524
726	7.91194	3.15	0.93662	0.99304
725	7.9442	3.16266	0.93446	0.99116
724	7.91989	3.15431	0.93088	0.99648
723	7.91573	3.15642	0.92675	0.99123
722	7.93372	3.1681	0.93083	0.99048
721	7.91392	3.16458	0.92705	0.99683
720	7.91464	3.16539	0.92393	0.99889
719	7.93839	3.15979	0.92643	0.99011
718	7.9099	3.15935	0.92733	0.99226
717	7.92536	3.17096	0.93588	0.98929
716	7.90645	3.17131	0.92285	0.98674
715	7.927	3.17226	0.92635	0.9887
714	7.94733	3.16815	0.93015	0.98859
713	7.91253	3.17073	0.92694	0.98725
712	7.90749	3.17698	0.92914	0.98858
711	7.91083	3.17335	0.92412	0.99004
710	7.90198	3.1739	0.92629	0.99126
709	7.91404	3.17678	0.92486	0.99263
708	7.90647	3.18068	0.92756	0.98956
707	7.89058	3.1812	0.92927	0.99298
706	7.88679	3.17918	0.92397	0.98983
705	7.8938	3.17735	0.93048	0.98842
704	7.87954	3.1828	0.9276	0.98465
703	7.89141	3.1807	0.92916	0.98896
702	7.87998	3.17761	0.92815	0.98766
701	7.87858	3.17915	0.93101	0.98882
700	7.86347	3.18996	0.93607	0.99411
699	7.87544	3.18137	0.93158	0.98834
698	7.85615	3.18903	0.93342	0.99034
697	7.85413	3.1803	0.93489	0.98594
696	7.83997	3.17899	0.9368	0.9805
695	7.8536	3.17674	0.94085	0.98728
694	7.8278	3.17548	0.93988	0.99027
693	7.81975	3.17351	0.94134	0.9892
692	7.81608	3.1775	0.94374	0.9868
691	7.79929	3.17948	0.94	0.98808
690	7.80024	3.17926	0.94572	0.98207
689	7.79745	3.17171	0.94598	0.98848
688	7.77818	3.17884	0.95087	0.98332
687	7.77903	3.17551	0.95142	0.9885
686	7.76982	3.17578	0.94793	0.98866
685	7.75239	3.17683	0.95265	0.99013
684	7.75383	3.18498	0.95029	0.98513
683	7.74573	3.17721	0.95543	0.98987
682	7.73434	3.17833	0.96386	0.98745
681	7.73251	3.17747	0.96246	0.98705
680	7.7282	3.17902	0.96689	0.99468
679	7.71758	3.177	0.96457	0.98968
678	7.71825	3.17837	0.96567	0.98915
677	7.71615	3.17949	0.97437	0.99478
676	7.70642	3.18229	0.97632	0.99338
675	7.69367	3.18431	0.97778	0.99446
674	7.70428	3.18664	0.98197	0.99254
673	7.69025	3.18578	0.98578	0.99715
672	7.69386	3.18739	0.98389	0.98992
671	7.68119	3.19345	0.9886	0.99562
670	7.69223	3.20115	0.99206	0.99806
669	7.67485	3.20497	1.00186	0.99662
668	7.67519	3.20039	0.99923	0.99855
667	7.68379	3.20209	1.00674	1.00057
666	7.68211	3.20117	1.00567	1.00109
665	7.67936	3.20593	1.00942	0.99962
664	7.66264	3.2058	1.01133	1.00373
663	7.67518	3.21378	1.01469	1.00044
662	7.67639	3.2169	1.01931	1.00203
661	7.67351	3.21738	1.02384	1.00468
660	7.6519	3.21448	1.02687	1.00406
659	7.6597	3.22007	1.0344	1.00958
658	7.66227	3.22883	1.03614	1.00767
657	7.65635	3.22473	1.03877	1.01249
656	7.66353	3.23088	1.04123	1.01473
655	7.65029	3.23871	1.04713	1.01463
654	7.64311	3.23798	1.05655	1.01572
653	7.65004	3.23624	1.05301	1.01425
652	7.65574	3.24291	1.05765	1.0163
651	7.631	3.24724	1.06738	1.01708
650	7.65971	3.25129	1.06339	1.02055
649	7.64929	3.25756	1.07101	1.01981
648	7.64074	3.2532	1.07942	1.02746
647	7.64598	3.2595	1.08202	1.02245
646	7.63996	3.26858	1.08488	1.02572
645	7.63792	3.27392	1.08625	1.02631
644	7.63664	3.27643	1.09191	1.02933
643	7.62951	3.27714	1.09002	1.03085
642	7.6397	3.2803	1.09708	1.0275
641	7.62191	3.29461	1.1038	1.03306
640	7.62895	3.28721	1.11438	1.03959
639	7.62948	3.28751	1.11633	1.03518
638	7.61872	3.29854	1.11704	1.03827
637	7.61952	3.30265	1.12299	1.04077
636	7.62665	3.30128	1.13107	1.04283
635	7.61238	3.3047	1.13253	1.04562
634	7.61694	3.31296	1.1368	1.04479
633	7.61884	3.31865	1.13717	1.04479
632	7.6092	3.32023	1.14985	1.05402
631	7.61664	3.32373	1.14843	1.04944
630	7.61196	3.32514	1.15813	1.04769
629	7.59236	3.33567	1.15451	1.05784
628	7.58385	3.33273	1.16639	1.05579
627	7.59374	3.33524	1.16768	1.05425
626	7.58319	3.33705	1.17763	1.05563
625	7.60143	3.34337	1.17703	1.05983
624	7.59082	3.34827	1.17797	1.05999
623	7.59389	3.35015	1.18929	1.06474
622	7.56951	3.34541	1.19158	1.06166
621	7.57666	3.35308	1.192	1.07203
620	7.5651	3.36285	1.19671	1.07284
619	7.55811	3.36031	1.20248	1.07413
618	7.55576	3.35646	1.20657	1.07177
617	7.54776	3.36421	1.20845	1.07115
616	7.54807	3.36523	1.21136	1.08107
615	7.5475	3.36471	1.22095	1.0778
614	7.54238	3.36686	1.22565	1.07854
613	7.5313	3.36784	1.22288	1.08137
612	7.53503	3.37076	1.22921	1.08537
611	7.52936	3.36712	1.23792	1.08803
610	7.52216	3.37806	1.24331	1.09205
609	7.50149	3.36985	1.24586	1.09381
608	7.50789	3.37513	1.24842	1.09348
607	7.50332	3.37998	1.2566	1.09475
606	7.50333	3.3796	1.25563	1.09941
605	7.48805	3.38468	1.25298	1.10292
604	7.48389	3.38337	1.26196	1.10609
603	7.49435	3.39138	1.26363	1.11054
602	7.47411	3.39381	1.26949	1.11536
601	7.47878	3.39524	1.27358	1.11305
600	7.47711	3.40028	1.27602	1.12015
599	7.47255	3.40048	1.27459	1.11994
598	7.48122	3.40581	1.27959	1.12271
597	7.46607	3.4012	1.28732	1.12589
596	7.48003	3.41257	1.28514	1.12709
595	7.45613	3.41441	1.29339	1.13468
594	7.46317	3.41534	1.2975	1.13361
593	7.45855	3.41761	1.30039	1.13976
592	7.44775	3.42461	1.3009	1.14207
591	7.45921	3.42625	1.30674	1.14303
590	7.45537	3.4288	1.30875	1.14465
589	7.45811	3.4256	1.31015	1.14347
588	7.43957	3.4331	1.31549	1.15146
587	7.44673	3.4434	1.31588	1.15437
586	7.43945	3.43628	1.3191	1.15626
585	7.44922	3.45383	1.32804	1.16005
584	7.43285	3.45044	1.32377	1.15965
583	7.43608	3.44618	1.33125	1.16196
582	7.44205	3.45071	1.3309	1.16555
581	7.42198	3.46155	1.32959	1.16886
580	7.42848	3.45998	1.33795	1.17256
579	7.41784	3.46259	1.34395	1.18151
578	7.40674	3.46259	1.34549	1.17636
577	7.39987	3.46974	1.339	1.17542
576	7.39946	3.47246	1.35838	1.18091
575	7.39352	3.47468	1.34199	1.18169
574	7.40729	3.47668	1.35058	1.18719
573	7.38374	3.47582	1.36046	1.18789
572	7.4039	3.48427	1.35847	1.19588
571	7.38116	3.48084	1.36421	1.19158
570	7.38761	3.4839	1.35793	1.18808
569	7.36552	3.49856	1.36189	1.18907
568	7.36581	3.49673	1.35571	1.19352
567	7.38179	3.50409	1.35898	1.19686
566	7.37665	3.50645	1.36291	1.19543
565	7.3628	3.50479	1.37157	1.19451
564	7.36628	3.51104	1.37725	1.20358
563	7.36394	3.52082	1.37756	1.20769
562	7.33889	3.51026	1.37859	1.20394
561	7.33506	3.51006	1.37781	1.20619
560	7.33065	3.5183	1.38706	1.2107
559	7.33346	3.52245	1.38338	1.21485
558	7.33419	3.51896	1.38728	1.21666
557	7.31203	3.51787	1.38385	1.21934
556	7.32218	3.53289	1.39065	1.22268
555	7.30205	3.52985	1.39409	1.22151
554	7.31651	3.5291	1.39835	1.2189
553	7.30411	3.54855	1.40084	1.22391
552	7.31621	3.54296	1.40258	1.22635
551	7.29329	3.54614	1.40641	1.23415
550	7.29714	3.551	1.40385	1.23723
549	7.28692	3.55388	1.41467	1.2367
548	7.27575	3.56002	1.4114	1.24331
547	7.27776	3.55746	1.42103	1.2434
546	7.28879	3.56081	1.426	1.24583
545	7.27786	3.56596	1.42625	1.24583
544	7.28589	3.56778	1.42129	1.24311
543	7.26578	3.56605	1.42584	1.25566
542	7.27419	3.57481	1.43274	1.25631
541	7.26598	3.57579	1.44032	1.2622
540	7.26556	3.57349	1.44588	1.25978
539	7.26595	3.57795	1.45557	1.26611
538	7.24914	3.59556	1.45848	1.26853
537	7.25195	3.58646	1.45773	1.27161
536	7.24752	3.58885	1.45979	1.27556
535	7.25408	3.59329	1.46799	1.27586
534	7.22736	3.59226	1.47524	1.27471
533	7.24263	3.5956	1.47311	1.27663
532	7.2334	3.59144	1.48783	1.29164
531	7.23991	3.59565	1.48774	1.28569
530	7.22039	3.60592	1.49349	1.29082
529	7.22578	3.60578	1.49478	1.2889
528	7.22002	3.60896	1.51558	1.29731
527	7.21607	3.61725	1.51279	1.29541
526	7.21289	3.61224	1.51592	1.30142
525	7.20973	3.61733	1.52178	1.30505
524	7.22612	3.62306	1.52615	1.31185
523	7.21107	3.62609	1.53122	1.31458
522	7.19662	3.63365	1.53976	1.31276
521	7.21292	3.62957	1.55108	1.31476
520	7.192	3.64027	1.55102	1.32199
519	7.1864	3.64245	1.55139	1.32678
518	7.20493	3.64005	1.56577	1.33258
517	7.18457	3.65118	1.56929	1.33006
516	7.17553	3.65208	1.57836	1.32791
515	7.17942	3.65728	1.58088	1.33918
514	7.18622	3.66297	1.58733	1.3334
513	7.19795	3.66835	1.59762	1.34104
512	7.17876	3.6727	1.60231	1.34126
511	7.17127	3.67891	1.61228	1.34503
510	7.16113	3.69072	1.60597	1.35151
509	7.1815	3.69584	1.61449	1.35581
508	7.17246	3.69207	1.62987	1.35489
507	7.16333	3.69998	1.63166	1.36261
506	7.17166	3.7058	1.6439	1.36391
505	7.16982	3.71131	1.64483	1.36593
504	7.17289	3.71861	1.65227	1.36887
503	7.15985	3.72519	1.65043	1.37097
502	7.18765	3.72771	1.66118	1.38009
501	7.17446	3.74571	1.67085	1.38194
500	7.17185	3.73931	1.66463	1.38452
499	7.17545	3.75523	1.67789	1.3889
498	7.16197	3.75488	1.68435	1.39188
497	7.16813	3.77008	1.69346	1.39244
496	7.1665	3.77677	1.69104	1.39474
495	7.16899	3.77447	1.70862	1.3975
494	7.18698	3.77758	1.70349	1.40187
493	7.17413	3.79494	1.7191	1.40901
492	7.16881	3.79273	1.71797	1.41258
491	7.16348	3.79978	1.72865	1.41004
490	7.18145	3.81715	1.72927	1.41587
489	7.18463	3.81512	1.74147	1.42132
488	7.16955	3.83643	1.74038	1.42456
487	7.17502	3.8294	1.73584	1.42914
486	7.17538	3.8367	1.75685	1.43351
485	7.17466	3.85478	1.75807	1.42955
484	7.17513	3.86145	1.76136	1.43536
483	7.1889	3.86472	1.77521	1.43784
482	7.17504	3.86435	1.78151	1.4362
481	7.17636	3.87548	1.78504	1.44643
480	7.17461	3.88665	1.78505	1.4529
479	7.17909	3.89767	1.78789	1.45754
478	7.18332	3.90348	1.80401	1.45303
477	7.19734	3.90776	1.81462	1.4687
476	7.19199	3.91266	1.80425	1.46714
475	7.20172	3.92625	1.81023	1.46838
474	7.19832	3.94424	1.82821	1.46652
473	7.20963	3.95247	1.84608	1.47715
472	7.19614	3.95926	1.84665	1.47583
471	7.20694	3.97446	1.8492	1.48707
470	7.20028	3.97408	1.86382	1.48952
469	7.20386	3.98966	1.8702	1.48154
468	7.21354	4.00161	1.88548	1.4928
467	7.21299	4.01033	1.8828	1.50262
466	7.21726	4.0339	1.89368	1.49924
465	7.22537	4.02835	1.89429	1.4999
464	7.22935	4.03585	1.90127	1.51338
463	7.22466	4.04291	1.91178	1.51318
462	7.22589	4.06393	1.92041	1.52222
461	7.21516	4.0681	1.9132	1.52763
460	7.22262	4.0773	1.91761	1.52432
459	7.2134	4.09793	1.93665	1.54038
458	7.26329	4.09219	1.94374	1.54036
457	7.2439	4.10655	1.94169	1.54503
456	7.21865	4.11824	1.9674	1.54976
455	7.26441	4.13093	1.96094	1.55158
454	7.26178	4.13301	1.95736	1.55879
453	7.25251	4.1444	1.9809	1.55372
452	7.25476	4.14911	1.97721	1.56534
451	7.25449	4.15772	1.98484	1.57208
450	7.27677	4.16704	1.99322	1.57848
449	7.26048	4.17808	1.98959	1.58566
448	7.2834	4.18978	1.99687	1.58614
447	7.29407	4.19485	2.01083	1.59423
446	7.29232	4.20154	2.00496	1.60237
445	7.28992	4.21082	2.01201	1.602
444	7.32451	4.21952	2.02166	1.61231
443	7.33242	4.21514	2.02486	1.61441
442	7.28825	4.22931	2.0305	1.62239
441	7.33175	4.24069	2.02366	1.62558
440	7.30406	4.25242	2.02576	1.62942
439	7.34061	4.24634	2.03604	1.64329
438	7.33912	4.24706	2.03742	1.65125
437	7.35298	4.25696	2.0433	1.65307
436	7.34527	4.26922	2.02654	1.66799
435	7.36743	4.26922	2.04693	1.65542
434	7.36812	4.27186	2.05257	1.66813
433	7.3548	4.27976	2.04948	1.67396
432	7.4038	4.30815	2.05522	1.68821
431	7.37673	4.29849	2.05453	1.68949
430	7.3906	4.2837	2.04014	1.70863
429	7.39759	4.30021	2.05607	1.70811
428	7.41553	4.32437	2.06726	1.70071
427	7.39969	4.30853	2.06105	1.72171
426	7.41375	4.31937	2.07192	1.72991
425	7.43613	4.32605	2.06581	1.72226
424	7.42224	4.32687	2.08588	1.73799
423	7.45125	4.3521	2.08025	1.73729
422	7.44593	4.33722	2.07338	1.75485
421	7.45493	4.32955	2.07772	1.75203
420	7.46744	4.34503	2.08317	1.77089
419	7.46021	4.34116	2.102	1.76718
418	7.46625	4.34334	2.09714	1.77088
417	7.53998	4.35322	2.09603	1.77969
416	7.49183	4.3569	2.09356	1.794
415	7.4945	4.36691	2.10581	1.80094
414	7.48921	4.37224	2.09722	1.79332
413	7.53927	4.37599	2.12431	1.81231
412	7.55101	4.3593	2.12535	1.83016
411	7.53924	4.3747	2.12333	1.81963
410	7.52323	4.40282	2.13082	1.84897
409	7.59866	4.37259	2.15486	1.82942
408	7.59983	4.38055	2.11312	1.84035
407	7.60281	4.39079	2.11803	1.85855
406	7.6262	4.39942	2.12129	1.84733
405	7.57756	4.39158	2.14725	1.85429
404	7.57835	4.41463	2.14026	1.87712
403	7.61035	4.42615	2.11974	1.87765
402	7.61857	4.39075	2.14448	1.89767
401	7.64884	4.45151	2.13101	1.89229
400	7.60595	4.42486	2.14012	1.8954
399	7.67489	4.43026	2.15693	1.89451
398	7.67403	4.43555	2.12846	1.92859
397	7.67155	4.45105	2.1532	1.91906
396	7.68397	4.43334	2.14149	1.93077
395	7.68067	4.45347	2.12241	1.94838
394	7.68993	4.50272	2.16488	1.96681
393	7.72959	4.43543	2.14559	1.9734
392	7.6969	4.47336	2.13921	1.95365
391	7.75683	4.45693	2.0965	1.96311
390	7.72241	4.49206	2.12528	1.97271
389	7.73944	4.48756	2.13693	1.96413
388	7.75694	4.52696	2.10522	1.98297
387	7.78766	4.5176	2.10425	1.99941
386	7.74184	4.51674	2.11946	2.00942
385	7.71399	4.53671	2.10477	1.98783
384	7.81507	4.53356	2.09224	2.00766
383	7.79494	4.53954	2.0993	2.02625
382	7.789	4.55699	2.11418	1.99814
381	7.85469	4.60238	2.09772	2.01628
380	7.81811	4.60137	2.10282	2.02712
379	7.87767	4.56411	2.09366	2.01332
378	7.8627	4.59075	2.13126	2.05607
377	7.87328	4.60282	2.09102	2.06321
376	7.88661	4.61359	2.08212	2.08537
375	7.91619	4.60626	2.07809	2.0807
374	7.89071	4.66765	2.09991	2.08623
373	8.01578	4.65828	2.06132	2.09658
372	7.94789	4.64399	2.05752	2.1001
371	7.99362	4.67973	2.07344	2.09578
370	8.05071	4.67221	2.02812	2.1311
369	7.98714	4.72933	2.06588	2.1227
368	8.00385	4.69553	2.04901	2.13511
367	8.00276	4.73213	2.01619	2.12361
366	8.05774	4.71755	2.02206	2.12705
365	8.06888	4.72491	2.02103	2.13227
364	8.06744	4.72372	1.97081	2.17606
363	8.07778	4.74303	2.00672	2.15663
362	8.09322	4.79962	2.02792	2.1687
361	8.10725	4.78806	2.00248	2.17181
360	8.15893	4.80675	1.96818	2.20493
359	8.17167	4.78379	1.95253	2.22151
358	8.17277	4.79557	2.01385	2.16522
357	8.18198	4.7517	1.96421	2.20559
356	8.25862	4.75834	2.00393	2.23428
355	8.15966	4.85979	1.90318	2.23348
354	8.22185	4.84126	1.96543	2.24887
353	8.20855	4.8168	1.94096	2.27686
352	8.27432	4.90039	1.92217	2.28478
351	8.23862	4.88296	1.94804	2.22933
350	8.23962	4.87968	1.87407	2.31555
349	8.2891	4.89396	1.83572	2.09321
348	8.17445	4.77286	1.69892	2.21245
347	7.94805	4.84047	1.99022	2.19879
346	8.4823	4.93495	1.98702	1.94786
345	8.37675	4.83982	1.94399	2.21496
344	8.18669	4.85281	1.95142	2.30666
343	8.37746	4.85268	1.79072	2.24982
342	8.28312	4.68028	1.88465	2.35875
341	8.30873	4.69893	1.92563	2.41811
340	8.2696	4.74577	1.94359	2.35634
339	8.36964	4.98854	1.80008	2.45245
338	8.26945	4.85818	1.90008	2.47819
337	7.97055	4.90038	1.69459	2.0217
336	8.41636	4.98475	1.85578	2.28519
335	8.15802	5.04118	1.91697	2.51359
334	8.11879	4.93623	1.93074	2.39213
333	8.25441	4.98676	1.82778	2.28698
332	8.65236	5.07731	1.88879	2.07583
331	8.1289	5.00742	1.91759	2.50662
330	8.5265	4.90505	1.95558	2.16015
329	8.23988	5.10872	1.86862	2.53161
328	8.59619	5.04541	1.87768	2.2651
327	8.14089	5.20154	1.77257	2.51112
326	8.53162	5.18338	1.85695	2.48637
325	8.50791	4.99744	1.65974	2.49065
324	8.47405	5.13675	1.9942	2.64963
323	8.49825	5.18036	1.95395	2.28808
322	8.66204	5.29495	1.87719	2.34599
321	8.15926	5.31575	1.47397	2.62521
320	8.85373	5.18084	1.61403	2.59491
319	8.59953	5.08911	1.55973	2.575
318	8.83907	5.19124	1.86729	2.51645
317	8.65644	5.20216	2.10337	2.62465
316	8.8779	5.31219	1.70637	2.53351
315	8.69019	5.30894	2.22707	2.67868
314	8.87613	5.32698	1.94813	2.49807
313	8.78302	5.47205	2.02962	2.61233
312	8.99325	5.31044	1.68996	2.63668
311	8.95631	5.48451	1.98205	2.74275
310	9.15896	5.50926	1.8179	2.73328
309	8.98171	5.50045	2.12187	2.77431
308	8.82761	5.40019	2.16608	2.70949
307	8.82817	5.27627	2.03576	2.75655
306	8.70166	5.52829	2.17044	2.53627
305	8.7347	5.46986	2.12917	2.76349
304	8.81355	5.38952	2.24645	2.80896
303	9.02208	5.47236	2.25948	2.7649
302	9.1423	5.57016	2.21302	2.75077
301	8.71032	5.48585	2.31025	2.78456
300	8.9876	5.41088	2.3723	2.54949
299	8.69671	5.40382	2.28949	2.86061
298	8.96719	5.5357	2.2757	2.84156
297	8.58623	5.57118	2.28106	2.83417
296	8.50576	5.47415	2.52098	2.83864
295	8.72395	5.39498	2.52992	2.82632
294	9.09861	5.44076	2.61573	2.80507
293	8.52069	5.56244	2.57816	2.79942
292	8.8542	5.49836	2.68826	2.95721
291	8.97574	5.51648	2.51329	2.75975
290	8.8562	5.50451	2.73848	2.85078
289	8.51432	5.51876	2.58012	2.80697
288	8.53894	5.50623	2.49124	2.81298
287	8.51466	5.48619	2.6495	2.87335
286	8.54249	5.26724	2.71567	2.92677
285	8.6092	5.50643	2.78531	2.81573
284	8.32936	5.51856	3.03234	2.83731
283	8.58707	5.43014	2.79694	2.8554
282	8.2536	5.40544	2.80174	2.83488
281	8.381	5.3921	2.89406	3.01225
280	8.25965	5.40242	1.62834	2.40343
279	8.16362	5.21402	2.97222	3.47943
278	8.01149	5.24264	2.91685	2.4116
277	8.14726	5.27206	2.95368	2.74661
276	8.16006	5.32066	2.97998	2.81842
275	8.16331	5.20466	2.91953	2.96888
274	7.99889	5.19301	3.04116	2.90096
273	7.91513	5.20663	2.99297	2.74582
272	8.05662	5.17087	3.13948	2.89343
271	7.82123	5.12224	3.08821	2.75663
270	7.77046	5.07433	3.07704	2.88273
269	7.91955	5.16193	3.13743	2.89583
268	7.961	5.09992	3.1162	2.74709
267	7.69254	5.18721	2.92444	2.82705
266	7.8075	5.05619	3.10719	2.83566
265	7.72439	5.13773	3.06919	2.71701
264	7.68489	5.13599	3.05074	2.87151
263	7.7864	5.08824	2.88253	2.8131
262	7.87426	5.18948	3.04315	2.92385
261	7.94541	5.07499	3.13114	2.65628
260	7.72065	5.11854	3.30146	2.85723
259	7.80947	5.01327	3.13929	2.9318
258	7.83301	5.00848	3.04762	2.87551
257	7.7866	4.95559	3.02858	2.76437
256	7.74194	5.11932	3.2184	2.88502
255	7.70193	5.13713	3.25163	2.7682
254	7.72746	5.05879	3.30083	2.91723
253	7.99421	5.13557	2.93534	2.77539
252	7.73087	5.15432	3.20405	2.95163
251	7.79896	5.06033	2.94689	2.92604
250	7.8465	5.21811	2.91814	2.81021
249	7.92863	5.13357	3.2633	2.29697
248	7.95587	5.15628	3.45325	2.41244
247	8.01111	5.30825	3.2204	2.877
246	8.04888	5.23755	3.19445	2.9203
245	7.88224	5.28871	2.92776	2.87067
244	8.2961	5.23314	3.14447	2.83523
243	8.35793	5.18987	3.2114	3.0044
242	8.37718	5.22503	3.31678	2.83186
241	8.29277	5.38718	3.16858	2.89947
240	8.1773	5.28787	3.06795	3.10991
239	8.10466	5.31502	3.10347	3.02012
238	8.27569	5.36778	3.02143	2.75114
237	8.08104	5.33348	3.10105	2.82462
236	8.13183	5.2537	2.97679	2.97092
235	8.09691	5.24673	2.92644	2.73911
234	8.20771	5.30567	2.49707	2.84824
233	8.42072	5.23926	2.79495	2.94542
232	8.08177	5.16981	3.03518	2.99774
231	8.11669	5.08497	2.84393	2.89797
230	8.27028	5.05763	2.6496	2.71002
229	8.29417	4.78581	2.31205	2.70542
228	8.31471	5.1901	2.4178	2.99316
227	8.57745	5.06596	2.11458	2.84368
226	8.40449	5.21951	2.70716	2.95368
225	8.54665	5.11792	1.38372	3.20972
224	8.12482	4.85815	3.45093	3.20033
223	8.33906	4.72768	2.52428	2.78814
222	8.13628	4.74229	2.43724	2.02164
221	7.8155	5.04467	1.46812	2.84779
220	7.76686	4.82916	2.87053	3.12696
219	8.02495	4.82986	2.80385	2.16819
218	8.38106	4.99788	1.97477	4.45768
217	7.29667	4.84224	3.29907	3.41569
216	7.8462	4.92621	2.93755	2.79377
215	8.80339	4.87567	6.10169	1.79553
214	7.8255	4.83373	-1.3024	2.70161
213	9.16457	5.23448	2.90019	2.28202
212	8.24922	5.31223	6.85407	3.50674
211	7.90254	5.32189	2.46179	3.8613
210	7.10322	5.01058	2.99969	4.18232
209	9.44438	1.06585	0.7368	2.20308
208	6.61245	5.37032	5.29957	4.99132
207	10.0228	4.41851	1.624	4.26948
206	6.11487	6.02968	0.92568	5.70401
205	5.22191	6.06097	2.4567	2.16905
204	6.14924	5.80247	9.62601	3.45352
203	9.17059	4.5822	2.88033	3.79086
202	8.25383	5.35125	2.54871	1.89424
201	8.9059	3.82718	14.9751	10.3861
200	7.146	3.40042	-2.13935	3.99206

[truncated: 5 more sheets: Fig S5, Fig S6f, Fig S6g, Fig S6h, Fig S7]
